# Supplementary material for: Sulfur and chlorine budgets control the ore fertility of arc magmas
Source: Nat Commun. 2022 Jul 21;13:4218. doi: 10.1038/s41467-022-31894-0 (PMC9304346; doi:10.1038/s41467-022-31894-0)
Supplement: Supplementary file 4 — Supplementary Data 1 [file 41467_2022_31894_MOESM4_ESM.xlsx]

## Sheet: 1. SMIs, Hosts - LA-ICP-MS
		SMI and Host compositions via LA-ICP-MS, and relative uncertainties for each
							SMI Composition																																								HOST Composition
Volcano	Sample	SMI	SMI size	pSMI?	Host Mg#	Mass factor	SiO2	TiO2	Al2O3	FeO	MnO	MgO	CaO	Na2O	K2O	P	S	Be	B	Sc	V	Cr	Cu	Rb	Sr	Y	Zr	Nb	Mo	Ag	Ba	Ce	Yb	Hf	Ta	Pt	Au	Pb	Th	U		fO2 (ΔFMQ)				Host	SiO2	TiO2	Al2O3
			um				wt %	wt %	wt %	wt %	wt %	wt %	wt %	wt %	wt %	ppm	ppm	ppm	ppm	ppm	ppm	ppm	ppm	ppm	ppm	ppm	ppm	ppm	ppm	ppb	ppm	ppm	ppm	ppm	ppm	ppb	ppb	ppm	ppm	ppm							wt %	wt %	wt %
San Jose	18-CG-051	051-2_007	69	pSMI	81.39	0.436	52.9	1.26	18.9	6.25	0.09	3.21	11.3	4.22	1.67	983	1951	1.76	14.2	32	232	442	39.6	45.3	665	19.3	202	7.87	1.12	15	480	57.1	1.65	4.86	0.44	<0.6	2	11.2	6.04	1.66		2.05975				olivine	37.6	0.01	0.02
San Jose	18-CG-051	051-3_001	125	pSMI	81.45	0.532	53.3	1.13	18.2	9.03	0.11	4.66	7.18	4.48	1.77	1121	1724	1.67	11.8	12.5	166	<2.00	41.7	50.2	616	14.6	192	7.85	1.23	56	482	57	1.14	4.43	0.46	<0.2	1.5	12	6.06	1.92		1.4301				olivine	36.9	0.013	0.03
San Jose*	18-CG-051	051-4_002	60x49	pSMI	81.74	0.476	52.2	1.29	19.1	7.86	0.09	4.13	9.05	4.61	1.53	1346	5539	1.55	12	17.5	190	60.9	321	38	695	15.9	206	7.5	0.92	84	479	56.1	1.22	4.67	0.39	6.8	4.5	10.5	4.74	1.16		1.74441				olivine	38	0.012	0.05
San Jose	18-CG-051	051-4_006	45x57	pSMI	81.07	0.469	52.8	1.27	20.2	7.48	0.09	3.77	8.96	3.51	1.77	1114	994	1.79	13.3	18.5	205	<5.27	60.6	50.7	689	18.5	213	8.24	1.24	8.9	511	58.7	1.43	4.81	0.47	<1.0	1.4	12.5	6.5	1.67		1.83548				olivine	38.2	0.011	0.04
San Jose	18-CG-051	051-5_002	48x40	pSMI	81	0.515	54.4	1.31	19.6	6.11	0.08	3.06	9.04	4.55	1.78	1072	2198	2.33	14.7	16.9	193	<7.01	47.7	50.5	695	18.4	211	8.1	1.28	69	537	62.3	1.52	4.94	0.5	<1.3	1.3	12.1	6.74	1.73		1.79711				olivine	38.7	0.01	0.02
San Jose	18-CG-051	051-5_003	40	--	80.49	0.597	55.3	1.2	18.3	7.28	0.09	3.52	7.39	4.84	1.97	1215	2323	1.88	16.9	11.5	157	67.5	83.9	58.3	679	17.1	216	8.5	1.14	78	514	58.6	1.36	5.08	0.53	<2.1	1.5	13.9	7.17	1.91						olivine	38.7	0.009	0.01
San Jose	18-CG-051	051-5_003-SMI2	44x36	--	79.23	0.428	55.1	1.24	19.4	6.61	0.08	2.96	7.73	4.76	1.98	1138	1629	2.33	16.7	11.6	161	39.3	59.8	58.5	692	17.9	222	8.64	1.39	88	543	61.6	1.46	5.3	0.54	<1.7	2.1	13.4	7.69	2.05						olivine	38.4	0.011	0.02
San Jose	18-CG-051	051-6_001-SMI1	67x46	--	79.72	0.433	54.8	1.17	18.9	7.76	0.09	3.59	7.28	4.51	1.83	1095	2063	1.38	14.7	13.4	180	124	42.3	52.9	642	16.3	201	8.29	1.27	78	510	58.9	1.41	4.82	0.46	<1.0	2.1	13	6.61	1.86						olivine	37.9	0.011	0.03
San Jose	18-CG-051	051-6_001-SMI2	67	--	79.91	0.537	53.4	1.2	21.8	5.55	0.07	2.59	8.6	4.73	1.89	1021	1646	2.4	14.7	17.1	160	45.1	29.8	55.8	750	20.5	245	9.5	1.34	53	583	68.4	1.8	5.85	0.57	<0.8	1.2	11.3	7.95	2.09						olivine	37.5	0.01	0.03
San Jose	18-CG-051	051-8_003-SMI1	30	--	79.62	0.496	55	1.1	17.2	9.55	0.12	4.38	6.11	4.55	1.88	1099	2063	2.46	15.1	11.1	163	318	252	54.7	649	15	207	7.76	1.34	<60	496	56.2	1.01	5.02	0.5	--	--	13.1	7.09	1.87						olivine	37.3	0.01	0.03
San Jose	18-CG-051	051-8_003-SMI3	30	--	78.73	0.48	57	1.13	18.2	7.18	0.09	3.13	6.48	4.74	1.95	1074	1985	2.81	16.7	9.22	138	<8.49	208	57.4	688	16.7	214	8.04	1.27	<76	526	59.8	1.19	5.16	0.49	--	--	12	7.11	1.87						olivine	37.3	0.01	0.02
San Jose	18-CG-051	051-8_002-SMI2	32	pSMI	80.69	0.311	53.8	2	20.1	6.07	0.06	2.98	8.99	4.2	1.65	546	2658	2.71	9.61	21.6	234	230	59	37.8	473	33.7	140	11.5	0.95	86	289	47.3	2.23	4.78	0.8	--	--	8.92	4.23	1.1		2.06249				olivine	37	0.013	0.02
San Jose	18-CG-051	051-8_002-SMI2	32	pSMI	81.42	0.389	53	1.22	19.7	7.31	0.09	3.76	8.11	4.87	1.77	1409	2770	2.14	14.5	15	194	301	56.4	44.9	744	18.5	222	7.5	1.06	67	533	59.2	1.28	5.68	0.38	--	--	10.3	5.74	1.24		1.95532				olivine	37.8	0.008	0.01
San Jose	18-CG-051	051-8_002-SMI3	34	pSMI	81.57	0.297	51.5	2.05	21.6	5.64	0.08	2.93	9.73	4.55	1.75	262	2513	1.97	7.43	14.8	208	<9.80	48.7	34.5	481	34.7	123	10.9	0.62	<46	260	44.1	2.69	4.08	0.68	--	--	5.87	2.56	0.72		2.00694				olivine	36.7	0.009	0.02
San Jose	18-CG-051	051-9_001-SMI1	30x19	pSMI	82.39	0.63	57.4	0.97	14.9	9.4	0.08	5.16	6.35	4.11	1.5	1214	2623	1.37	12.5	10.7	139	16.6	58.2	39.7	573	14.4	174	6.31	0.67	<97	386	45.2	0.99	4.27	0.34	--	--	10.4	4.57	1.18		1.45739				olivine	38.5	0.01	0.01
San Jose	18-CG-051	051-10_001	24x16	--	80.44	0.552	58.3	1.04	15.7	8.39	0.08	4.05	6.11	4.35	1.82	1346	2284	1.35	18.6	8.08	114	23	119	53.7	613	16	199	7.6	1.71	<122	465	52.7	1.35	5.11	0.44	--	--	14.4	6.52	1.71						olivine	39.8	0.009	0.01
San Jose	18-CG-051	051-10_003	28	pSMI	82.69	0.424	53.1	1.04	15.7	11.5	0.15	6.5	6.38	3.98	1.46	1620	1941	1.44	11.4	10.8	150	36.1	75.4	40.4	593	15	182	6.66	0.92	52	420	48.3	1.33	4.42	0.41	--	--	9.52	5.01	1.29		1.75473				olivine	37.8	0.008	0.01
San Jose	18-CG-051	051-10_002-SMI1	33	--	82.34	0.351	51.6	1.29	20.4	7.59	0.11	4.15	8.09	4.77	1.94	1039	1940	2.04	14.6	15.7	185	83.4	42.6	55.9	741	19.5	221	8.7	1.14	44	553	62.3	1.63	5.38	0.55	--	--	12.4	7.36	1.93						olivine	36.9	0.009	0.01
San Jose	18-CG-051	051-11_002-SMI2	25	pSMI	82.46	0.258	52.4	1.4	19.9	7.25	0.1	4	8.36	4.7	1.75	1120	2573	2.46	12.9	12.4	194	47.2	63.2	47.7	736	19.8	221	7.99	1.37	45	514	60.7	1.47	5.43	0.53	--	--	11	6.41	1.69		1.87153				olivine	37.7	0.01	0.01
San Jose	18-CG-051	051-8_001-SMI1	44	pSMI	80.93	0.581	55.9	0.97	15.8	9.89	0.11	4.93	6.28	4.27	1.74	1179	2525	1.38	15.5	11.5	153	<5.35	50.3	49	577	14.9	185	7.09	0.95	<33	422	49.6	1.14	4.57	0.41	1.9	1.8	12.1	5.72	1.53		1.60848				olivine	39	0.008	0.01
San Jose	18-CG-051	051-11_001-SMI2	52	--	79.62	0.462	54	1.26	21.3	5.5	0.08	2.52	8.01	5.1	2.11	1141	2340	2.04	17.7	12.6	197	9.02	54.7	61.6	735	19	235	9.05	1.47	48	564	64.2	1.63	5.75	0.57	<1.2	0.9	13.9	7.93	2.15						olivine	38.1	0.009	0.01
Maipo*	17-CG-012e	012e_003	49x84	--	78	0.319	58.7	1.25	16	8.96	0.06	2.46	5.99	3.63	2.83	1098	1813	2.38	14.7	28.5	393	193	282	96.8	391	12.4	254	11	2.4	101	576	68.1	1.34	7.28	0.72	<0.8	3.2	18.4	13.3	3.85						clinopyroxene	50.9	0.56	2.03
Maipo	17-CG-012e	012e-2_005	37	pSMI	81.27	0.341	54.9	1.16	20.8	5.68	0.08	<3.69	10	4.34	1.42	1222	1844	1.22	9.81	27.8	247	<15.6	45.5	36	666	20.7	171	7	0.82	79	450	47.1	1.72	4.51	0.45	<3.9	2.1	11.6	4.52	1.03		1.94663				olivine	37.6	0.01	0.02
Maipo	17-CG-012e	012e-3_006-SMI1	32x43	pSMI	84.64	0.245	52.6	1.24	21.5	6.5	0.1	<6.87	11.6	4.28	1.29	954	2245	1.14	8.02	28.8	268	<29.0	48.7	31.8	693	21.3	173	7.05	0.73	59	371	47.2	1.89	4.29	0.42	<3.1	1.2	9.56	4.18	0.95		2.15274				olivine	37.4	0.01	0.02
Maipo	17-CG-013c	013c-2_001	35	--	76.11	0.309	57.3	1.37	16.4	8.06	0.2	3.49	5.5	4.46	3.11	1396	<560	3.34	19.8	30.5	199	92.8	44.5	104	358	29.4	288	12.1	3.08	64	715	83.8	2.98	7.25	0.95	<2.4	3.5	18.5	14.8	3.89						orthopyroxene	54.7	0.27	1.56
Maipo	17-CG-014a	014a-1_001	43x39	--	72.88	0.289	58.2	1.29	16.5	4.91	0.16	5.62	5.33	3.6	4.27	1617	1441	2.65	17.3	10.5	153	<30.8	83.7	118	422	30.2	295	13	2.44	37	722	87.9	3.07	7.31	0.88	<1.5	4.4	20.5	14.8	3.88						orthopyroxene	54.3	0.25	1.34
Maipo	17-CG-014a	014a_004	34x25	pSMI	81	0.457	54.6	1.18	20.9	4.49	0.09	2.25	9.89	4.72	1.79	1117	2622	1.97	21.1	25.7	243	<12.8	69.9	52.2	783	19.6	156	5.97	1.36	61	503	45.8	1.95	4.39	0.36	<3.6	<3.2	13.9	6.66	1.51		2.11226				olivine	40.9	0.01	0.01
Maipo	17-CG-014a	014a-B2_001	21	pSMI	83.38	0.255	55.6	1.07	19.7	3.35	0.02	4.93	9.7	3.98	1.49	870	2340	2.37	16.9	20.7	240	122	51.7	39.8	710	18.2	142	5.11	0.9	<164	430	42	2	3.61	0.33	--	--	10.2	5.69	1.27		2.01671				olivine	38.6	0.01	0.01
Maipo	17-CG-014a	014a-B3_001	23	pSMI	84.51	0.25	45	1.12	20.3	6.98	0.12	10.7	10.4	3.82	1.32	721	2595	2.2	16.6	26.2	269	145	53	33.2	715	18.2	127	4.9	0.79	55	433	39.7	1.52	3.77	0.33	--	--	9.95	4.84	1.06		2.19575				olivine	38.1	0.01	0.01
Maipo	17-CG-014a	014a-B3_002-SMI1	30	pSMI	85.08	0.291	52.7	1.11	20.4	8.09	0.11	<3.46	10.1	4.17	1.43	962	3093	1.38	17.7	25.6	260	162	64.8	38.5	729	18.3	130	4.74	0.71	<76	441	40	1.84	3.32	0.27	--	--	10.2	4.76	1.07		2.1099				olivine	38	0.01	0.01
Maipo	17-CG-014a	014a-B5_001	23	--	79.59	0.288	55.6	1.07	18.4	5.24	0.04	6.31	7.13	4.19	1.91	945	1692	1.76	16.2	14.5	193	<14.6	40.8	56.5	618	18.1	162	6.84	1.33	<111	521	49.8	1.45	4.51	0.43	--	--	12.1	7.93	1.71						olivine	38.6	0.01	0.01
Maipo*	17-CG-014a	014a-B3_001-SMI2	65	pSMI	83.94	0.509	53.5	0.98	18.5	8.05	0.12	4.93	8.31	3.98	1.54	829	2316	1.61	16.4	23.2	209	8.88	56.1	42.2	634	16.2	130	5.2	1.19	43	411	39.4	1.55	3.43	0.31	<0.6	0.6	10.1	5.27	1.32		1.67765				olivine	38.4	0.01	0.05
Maipo	17-CG-014a	014a-11_001	33x55	pSMI	83.29	0.388	52.8	1.04	19	7.83	0.09	4.58	9.35	3.89	1.33	934	3152	1.93	17.7	25.1	254	241	69.3	33.5	670	17.4	128	4.64	0.75	32	385	35.6	1.76	3.33	0.28	<2.0	<1.6	9.68	4.19	0.98		2.04527				olivine	38.9	0.01	0.02
Planchon	17-CG-065	065_inner_001	42x66	pSMI	77.72	0.393	49.4	1.22	15.1	14.5	0.23	5.98	9.45	3.17	0.78	739	1261	1.24	13.5	41.5	509	47.8	174	15.3	447	30.1	107	3.38	0.56	73	265	32.2	3.59	2.72	0.18	<2.3	1.3	7.32	1.94	0.54		1.69208				olivine	37.9	0.01	0.04
Planchon	17-CG-065	065_001_inner	40	pSMI	77.95	0.595	53.4	1.26	14.8	11.9	0.2	4.96	8.86	3.48	0.93	904	788	1.28	15.9	40.4	417	53.3	149	18.9	440	31.1	130	3.89	0.68	69	300	36.4	3.93	3.25	0.19	1.9	5.5	7.99	2.3	0.65		1.42139				olivine	37.6	0.01	0.04
Planchon	17-CG-065	065_007	69	--	77.79	0.397	54.9	1.82	15.8	9.57	0.17	3.94	8.14	3.83	1.72	1446	513	1.51	25.4	36.4	307	71.3	129	39.4	416	31.1	227	6.7	1.3	81	495	62.1	2.95	5.64	0.35	7.5	9.1	13.8	4.59	1.23						olivine	37.2	0.01	0.04
Planchon	17-CG-065	065_002	52	--	76.67	0.631	54.7	1.33	15.5	10.4	0.18	4.02	8.7	3.79	1.15	1145	812	1.74	17.3	37.2	399	58.2	168	24.1	465	28.9	127	4.07	0.88	84	331	36.3	3.04	3.28	0.2	4.7	3.2	9.68	2.23	0.6						olivine	38.4	0.01	0.05
Planchon	17-CG-065	065_008-SMI1	75x56	--	75.63	0.334	53.8	1.8	17.1	8.92	0.16	3.56	8.79	4.08	1.61	1575	660	2.07	24.8	44.8	438	19	160	38.6	494	43.8	227	6.87	1.26	76	467	60.7	4.55	5.71	0.38	3	9.9	14.3	4.79	1.08						olivine	37.6	0.01	0.04
Planchon*	17-CG-065	065_008-SMI2	54x33	--	75.15	0.325	52.8	1.68	16.8	9.77	0.19	3.8	9.04	4.25	1.54	1375	670	2.23	21.2	41.3	436	53.4	148	35.1	518	42.1	198	5.93	1.26	79	440	51.9	4.25	4.97	0.32	<1.6	3.4	10.9	3.69	0.89						olivine	38.6	0.01	0.09
Planchon	17-CG-067	067_001	38	--	78.59	0.293	51	1.36	19	8.98	0.19	3.87	9.71	4.43	1.33	1121	613	1.79	19.7	37.8	356	86.7	148	26.8	556	28.1	165	4.64	0.87	--	385	41	3.05	4.23	0.26	--	--	8.92	2.93	0.72						olivine	38.8	0.01	0.02
Planchon	17-CG-067	067-1_002	47	pSMI	77.46	0.364	52.8	1.29	16.8	10.3	0.19	4.18	9.18	3.97	1.15	1139	749	1.77	16.9	41.2	402	68.7	150	23.3	501	32.5	142	4.06	0.7	68	344	34.8	3.35	3.74	0.23	2	<1.9	8.63	2.39	0.6		1.84819				olivine	38.3	0.01	0.02
Planchon*	17-CG-067	067-1_003	34x45	--	72.36	0.474	58.6	1.18	14.8	9.58	0.15	2.94	6.83	4.4	1.47	2028	518	1.78	27.1	32	257	54.4	131	30.9	486	30.7	206	4.92	1.17	119	411	45.2	2.96	5.76	0.32	3.9	2.9	12.6	3.14	0.78						olivine	38.5	0.01	0.04
Planchon	17-CG-069	069_003	35	pSMI	77.14	0.495	53	1.28	15.7	11.5	0.19	4.57	9.1	3.57	0.98	964	1014	1.24	15.1	41	410	62.5	161	19	496	31.7	130	3.62	0.97	--	315	35.3	3.08	3.39	0.21	--	--	9.43	1.99	0.56		1.65433				olivine	38.1	0.01	0.02
Planchon*	17-CG-069	069_003	37	--	76.02	0.344	49.7	1.57	18.1	10.7	0.22	3.98	10.6	3.97	1.03	903	1202	2.05	15.4	46.5	486	62.7	179	19.9	615	37	147	4.39	0.69	--	371	45.1	3.76	3.75	0.22	--	--	9.69	2.34	0.64						olivine	39.2	0.01	0.09
Planchon*	17-CG-069	069_003	39	pSMI	78.25	0.46	51	1.26	14.6	14	0.22	5.94	8.51	3.33	0.91	885	1032	2.05	14.5	38.4	381	60.5	147	17.5	489	28.9	122	3.62	0.75	--	299	34.6	3.02	3.08	0.17	--	--	8.02	2.02	0.47		1.36005				olivine	37.9	0.01	0.06
Planchon*	17-CG-069	069_003	35	--	76.79	0.492	54.3	1.21	13.7	13.1	0.19	5.09	8.02	3.37	0.9	982	798	0.96	14.2	35.6	341	55.6	152	17.2	440	29	123	3.36	0.66	--	276	31.9	2.82	3.28	0.17	--	--	8.4	1.94	0.49						olivine	38.3	0.02	0.09
Planchon	17-CG-069	069_003	35	pSMI	77.64	0.422	50.2	1.39	14.5	14.5	0.24	5.92	9.24	3.13	0.74	733	1298	1.62	12	42.4	450	50.9	148	13.9	489	33.7	116	3.44	0.83	--	278	35.9	3.28	2.64	0.15	--	--	8.11	1.94	0.48		1.67916				olivine	38.2	0.01	0.04
Planchon*	17-CG-069	069_003	128x46	pSMI	77.45	0.409	52.5	1.24	14.3	13.5	0.21	5.47	7.69	3.68	1.17	1174	511	1.39	19.1	35	340	38.1	131	27	391	24.3	144	4.68	1.04	74	323	37.4	2.38	3.71	0.25	4.5	4.3	8.9	3.06	0.79		1.06112				olivine	38.7	0.01	0.07
Planchon*	17-CG-069	069-3_005	44x52	--	78.85	0.599	56.3	1.2	14.3	10.6	0.18	4.65	7.28	3.86	1.46	1363	425	1.2	22.4	29.6	273	75	142	37.3	379	23.4	153	5.19	1.16	94	381	42.8	2.27	4.07	0.28	2.1	4	12.5	3.85	1.01						olivine	38.3	0.01	0.06
Planchon	17-CG-069	069-3_003	49	--	76.63	0.447	49.9	1.37	16.7	11.6	0.22	4.51	10.8	3.67	0.99	1208	1335	1.66	16.1	44.5	493	78	181	19.4	552	29.5	123	4.09	0.79	81	324	38.2	3.63	2.95	0.2	8.1	3.4	8.64	2.21	0.61						olivine	37.9	0.02	0.03
Planchon	17-CG-069	069-3_004	42x55	pSMI	77.28	0.469	51.5	1.19	15.4	12.9	0.21	5.16	8.93	3.53	1.03	941	820	1.43	15.7	38.2	406	67.5	151	21.4	455	27.1	125	3.8	0.72	68	315	33.3	2.99	3.19	0.21	2.7	3.5	8.34	2.25	0.55		1.53225				olivine	37.6	0.01	0.03
Planchon	17-CG-069	069-3_004-SMI2	39x48	pSMI	77.28	0.465	55.3	1.21	15.2	10.5	0.19	4.2	8.53	3.59	1.12	1082	704	1.61	17.6	35	384	76.9	169	22.9	448	26.7	133	3.87	0.84	100	335	35.3	2.85	3.34	0.19	10.2	4.4	10.4	2.24	0.6		1.45747				olivine	37.6	0.01	0.03
Planchon	17-CG-069	069-3_001-SMI1	82	--	78.14	0.566	56.5	1.44	12.5	12.7	0.18	5.35	6.36	3.3	1.51	1420	217	1.15	25.2	27	254	69.4	115	32.9	302	24.1	162	5.07	1.24	77	389	45.3	2.16	4.19	0.26	2.6	1.8	12.7	2.76	0.78						olivine	37.1	0.01	0.02
Planchon	17-CG-069	069-3_002	60x84	pSMI	77.83	0.55	52.9	1.19	14.9	12.7	0.21	5.26	8.24	3.35	1.05	1015	408	1.27	14.5	34.3	367	1072	99	20.6	412	22.6	127	3.84	0.87	46	302	32.7	2.41	3.3	0.21	2.4	2.5	7.33	2.03	0.56		1.63007				olivine	37.4	0.01	0.02
Los Hornitos	18-CG-016	16-1_003_SMI1_olv	60x40	--	83.68	0.376	49.3	0.85	18.4	9.9	0.14	5.95	10.6	3.6	1.01	657	2241	1.17	11.4	31	265	93.4	100	22.8	745	13.7	76	1.91	0.71	73	277	25.5	1.45	2.11	0.11	3.3	3.6	13.1	3.19	1						olivine	38.8	0.01	0.04
Los Hornitos	18-CG-016	16-2_001_olv	56x39	pSMI	84.68	0.494	49.2	1	19.8	8.61	0.12	5.58	10.7	3.91	0.97	939	2417	0.99	12.7	26.4	262	592	93.7	19.7	824	14.6	90.6	2.65	0.68	47	295	28.9	1.53	2.46	0.14	3.3	2.2	11.4	2.72	0.86		2.15697				olivine	38.8	0.01	0.04
Los Hornitos	18-CG-016	16-2_002_SMI1_olv	41x31	--	84.13	0.498	50.9	0.85	18.7	8.51	0.13	5.29	10.5	3.82	1.07	819	2800	0.78	12.5	31.7	272	28.5	116	24.3	764	14.9	82.7	2.06	0.92	86	291	26.8	1.53	2.37	0.15	8.4	2	16.5	3.58	1.05						olivine	38.9	0.01	0.01
Los Hornitos	18-CG-016	16-2_002_SMI2_olv	52x55	pSMI	84	0.545	49.2	0.89	19.9	8.83	0.12	5.43	11.2	3.42	0.94	707	2445	1.23	12.4	33	274	<3.98	98.6	21.3	798	15.6	89.1	2.18	0.76	52	303	27.8	1.63	2.4	0.13	2.8	1.9	12.6	3.82	1.18		2.11029				olivine	38.5	0.01	0.04
Los Hornitos	18-CG-016	16-3_001_SMI4_cpx	72x57	--	84.96	0.248	54	0.77	21.3	6.25	0.13	4.14	7.81	4.22	1.3	791	2374	1.45	14	<9.30	171	<561	96.7	29.8	942	14.4	94.5	2.8	0.84	41	374	31.7	1.42	2.25	0.14	2.5	1	14.6	4.43	1.43						clinopyroxene	50.3	0.44	3.64
Los Hornitos	18-CG-016	16-3_001_SMI2_olv	75	pSMI	84.19	0.548	52.9	0.92	18.6	7.66	0.13	4.78	10.4	3.43	0.91	745	2428	1.35	13	28.7	267	50.8	93.7	19.5	759	13	75.2	2.26	0.72	59	281	27.6	1.31	1.96	0.11	5.1	2.3	14.8	3.38	1.18		2.38027				olivine	38.3	0.01	0.02
Los Hornitos	18-CG-016	16-3_001_SMI1_olv	49x38	pSMI	84.07	0.421	52.6	0.86	17.1	9.74	0.12	6.03	9.23	3.33	0.87	723	2040	1.24	12.8	25.7	248	191	92.3	18.7	680	11.9	71.3	2.15	0.84	70	256	25.1	1.2	1.97	0.14	<1.5	<0.8	12.1	2.82	0.99		2.36402				olivine	38.5	0.01	0.02
Los Hornitos	18-CG-016	16-3_004_olv	48	--	84.09	0.476	49.7	0.92	18.6	9.82	0.14	6.09	9.98	3.56	1.05	785	1991	1.19	13.5	30.1	269	78.4	101	25.4	734	13.7	82	2.38	0.91	47	300	29	1.42	2.23	0.15	<1.3	2.3	15.3	3.77	1.31						olivine	38.8	0.01	0.01
Los Hornitos	18-CG-016	16-3_003_olv	70	--	84.05	0.599	50	0.92	19.2	8.6	0.12	5.32	10.9	3.74	1.08	764	2411	1.37	13.3	29.9	281	97.3	111	24.8	737	13.9	83	2.23	0.69	189	291	28.4	1.41	2.23	0.14	4.1	3.8	15.6	3.73	1.24						olivine	38.3	0.01	0.03
Los Hornitos	18-CG-016	16-3_005_SMI1_olv	72x95	pSMI	84.35	0.425	48.5	1.01	18.8	10.2	0.13	6.45	10.2	3.6	0.95	761	1929	1.31	11.4	28.8	253	82.3	85.3	19.9	745	13.8	86.3	2.64	0.79	46	275	28.4	1.42	2.3	0.15	2.1	3.5	13.3	2.96	1.02		2.3137				olivine	38.3	0.01	0.02
Los Hornitos	18-CG-016	16-4_005_SMI1_olv	40	--	83.28	0.441	51	0.89	20	7.56	0.12	4.42	10.7	4.03	1.12	879	2915	0.55	16.2	30.8	308	1538	130	25	789	15.5	82	2.15	0.72	108	288	26.4	1.67	2.32	0.1	2.4	<2.1	17.5	3.32	1.04						olivine	39.9	0.01	0.02
Los Hornitos	18-CG-016	16-4_001_olv	45x62	--	83.68	0.49	50	0.86	18.6	9.42	0.13	5.67	10.6	3.6	0.99	690	2478	1.15	11.5	29.4	284	177	110	21.3	736	13	71.2	1.89	0.72	68	268	25	1.37	1.88	0.11	4.6	2.9	12.8	2.85	1.01						olivine	39.1	0.01	0.03
Los Hornitos	18-CG-018	18-CG-018-A3 1	98	pSMI	87.76	0.567	46.5	0.9	19	10.2	0.18	8.64	10.7	2.93	0.75	490	1707	0.79	7.89	34	288	1531	80.3	15.3	842	14.8	83.5	2.07	0.58	22	303	26.6	1.46	2.2	0.12	1.6	0.6	8.6	3.2	1.01		2.47911				olivine	38.3	0.01	0.03
Los Hornitos	18-CG-018	B3	48	--	83.48	0.656	52.7	0.76	16.5	10	0.16	5.95	9.2	3.58	1.02	786	2311	1	12.3	28	251	86.3	120	23.1	694	13.8	80.6	2.04	0.88	57	272	26.7	1.49	2.08	0.12	<6.0	4.1	15	3.39	1.01						olivine	38.8	0.01	0.03
Los Hornitos	18-CG-018	D2	105	pSMI	84.97	0.537	47.6	0.94	19.9	9.48	0.17	6.29	11.4	3.17	0.85	604	1894	1.18	9.52	33.4	296	124	73	18.8	876	15.6	92.8	2.31	0.66	39	314	29.1	1.63	2.5	0.13	2.8	1.7	11.4	3.75	1.16		2.53465				olivine	37.5	0.01	0.02
Los Hornitos	18-CG-018	F1	90	pSMI	87.3	0.547	46.8	0.87	18	11.4	0.22	9.21	9.84	2.85	0.73	587	1863	0.88	9.24	28.9	254	94.2	88.2	14.8	841	13.4	78.1	2.03	0.62	24	290	25.9	1.39	2.1	0.11	<8.3	1.2	11.1	3.26	1.04		2.21595				olivine	37.8	0.01	0.02
Antuco	17-CG-041	041-1_003	59	pSMI	80.86	0.392	52	1.45	18.3	8.82	0.13	4.37	10.4	3.68	0.64	1037	1176	1.12	12.9	33.3	301	81	213	13	747	23.6	90.8	2.96	0.53	79	235	27	2.65	2.45	0.17	2.3	1.3	6.01	1.57	0.43		1.40023				olivine	38	0.02	0.04
Antuco	17-CG-041	041-1_002-SMI1	90x70	pSMI	80.87	0.397	53.9	1.23	16.7	9.44	0.15	4.69	8.9	4.12	0.77	914	965	0.87	11.4	32.4	255	59	73.6	16.2	505	19.9	80.4	2.76	0.49	64	233	25.3	2.3	2.11	0.14	<0.2	1.1	6.66	1.45	0.42		1.31035				olivine	37.8	0.02	0.05
Antuco	17-CG-041	041-1_002-SMI2	50	pSMI	80.89	0.58	52.6	1.38	17.1	9.54	0.15	4.74	9.82	3.85	0.69	941	906	1.03	12.2	33.9	272	76.3	61.9	15.3	520	25.4	91.3	2.76	0.55	65	218	26.6	2.96	2.54	0.15	2.3	<0.6	6.92	1.64	0.43		1.51303				olivine	38.4	0.02	0.04
Antuco	17-CG-041	041-1_002-SMI3	53	pSMI	80.9	0.463	49.9	1.5	20.8	7.43	0.14	3.7	11.7	4.08	0.68	916	1292	0.75	11.9	38.9	341	64.7	83.8	14.3	645	24.6	94.5	2.91	0.51	55	236	27.5	2.91	2.5	0.18	5.2	2.8	4.84	1.55	0.41		1.74726				olivine	38.2	0.02	0.04
Antuco	17-CG-041	041-1_001	70	--	80.11	0.54	54.4	1.28	18.6	8.17	0.14	3.85	8.74	3.86	0.84	1129	594	0.99	15.3	29.2	254	55.9	86.2	19.1	409	20.5	112	3.21	0.7	48	267	29.9	2.09	3.17	0.21	0.8	1.4	6.89	2.1	0.57						olivine	37.6	0.01	0.03
Antuco	17-CG-041	041-1_005	95	pSMI	81.63	0.463	49.8	1.25	18.9	10	0.17	5.23	10.3	3.48	0.68	975	1154	0.83	11.3	30.2	249	73.8	80.4	14.1	513	17.4	99.9	2.82	0.59	53	218	26.9	1.7	2.54	0.16	1.3	1.2	6.14	1.35	0.45		1.48518				olivine	37.5	0.01	0.03
Antuco	17-CG-041	041-1_004-SMI1	57x45	--	79.22	0.368	50.1	1.84	17.7	10.4	0.16	4.66	10.4	3.63	0.91	1174	1825	0.81	13.3	35.5	422	40.8	108	18	695	34.6	136	3.48	0.69	320	281	38.6	3.75	3.49	0.17	1.3	2.2	7.89	1.84	0.58						olivine	38.4	0.02	0.03
Antuco	17-CG-042	042-2_001-SMI1	65	pSMI	80.03	0.412	51.2	1.59	18.1	10	0.16	4.74	9.31	4.06	0.71	1168	1235	1.04	11.8	31.2	305	51	102	14.5	521	22	85.8	2.71	0.55	69	216	25.1	2.13	2.24	0.15	1.1	<1.1	6.5	1.4	0.37		1.44659				olivine	37.3	0.01	0.04
Antuco	17-CG-042	042-2_001-SMI2	77	pSMI	80.32	0.54	51.3	1.21	19.1	9.27	0.16	4.43	10.1	3.74	0.56	895	1561	0.98	10.9	31.3	351	61	96.9	10.6	588	19.5	74.1	2.43	0.48	53	196	23.5	2.17	1.87	0.13	<0.8	1.7	5.56	1.07	0.3		1.75426				olivine	37.1	0.01	0.04
Antuco	17-CG-042	042-2_001-SMI3	88	pSMI	80.27	0.435	52.7	1.36	18.2	8.97	0.15	4.28	9.16	4.18	0.8	968	955	1.01	11.7	28.5	275	46.9	87.5	17.2	492	19.8	87.5	2.92	0.55	63	236	26.5	2.05	2.26	0.16	0.5	2.1	6.6	1.57	0.45		1.43759				olivine	36.9	0.01	0.03
Antuco	17-CG-042	042-2_001-SMI4	43x64	--	79.91	0.479	51	1.8	17.3	10.9	0.17	5.12	8.98	3.58	0.88	1177	1346	0.95	12.6	30.5	300	52.9	99.4	16.8	609	22	154	3.92	0.57	102	287	43.3	2.27	3.88	0.23	16.1	10.5	9.29	2.09	0.63						olivine	37.6	0.01	0.04
Antuco	17-CG-043	043_004	54x81	pSMI	81.24	0.366	47.5	1.11	17	13.8	0.21	7.04	9.47	3.16	0.51	755	1110	1.02	8.62	36.4	289	62.7	73	10.3	528	20.2	72.6	2.26	0.5	36	186	22.2	2.47	1.97	0.13	<0.5	1.3	4.5	1.27	0.34		1.60021				olivine	37.6	0.01	0.03
Antuco*	17-CG-043	043_004-SMI2	60	pSMI	80.94	0.405	50.9	1.24	18.6	9.39	0.14	4.68	10.3	3.94	0.66	925	1223	1.37	11	37.1	327	74.9	82.3	14	566	22.1	84.8	2.58	0.55	59	209	24.6	2.65	2.31	0.15	<0.9	1.4	5.77	1.39	0.37		1.24097				olivine	38	0.02	0.1
Antuco	17-CG-043	043-1_002	39x79	--	75.98	0.359	52.1	1.74	17.4	11.1	0.18	4.15	7.48	4.28	1.34	1426	1273	1.55	18.9	33.1	297	11.5	97.9	38.4	489	33.9	150	4.96	1.01	51	372	42.9	3.28	3.84	0.29	<0.6	1.6	10.4	3.6	0.91						olivine	37.9	0.01	0.04
Antuco	17-CG-043	043-1_001-SMI2	95x40	pSMI	80.43	0.441	53	1.12	18.3	9.05	0.17	4.35	9.77	3.55	0.58	955	1276	1.08	12.2	36.5	277	18.3	83.1	12	551	19.9	78.8	2.62	0.57	63	203	23.9	2.26	2.13	0.15	1.8	1.4	6.04	1.35	0.35		1.34495				olivine	38.5	0.02	0.02
Antuco	17-CG-043	043-1_001-SMI3	110x80	pSMI	80.34	0.412	48	1.21	18.2	11.8	0.22	5.69	10.5	3.52	0.56	740	1008	0.97	8.91	42.6	311	36.9	75.2	11.5	564	20.8	80.6	2.51	0.48	44	204	23.7	2.48	2.1	0.14	0.8	1.9	4.49	1.36	0.35		1.68734				olivine	35.9	0.01	0.02
Antuco	17-CG-046	046_001	37	--	80.56	0.479	54.4	1.25	15.9	10	0.15	4.87	8.24	3.92	1.1	1023	437	1.04	11.8	36.1	301	67.2	92.4	28.8	508	27	126	3.75	0.83	--	307	34.1	2.67	3.17	0.26	--	--	8.82	3.32	0.7						olivine	38.2	0.01	0.02
Antuco	17-CG-046	046_002	28	--	78.42	0.321	49.2	1.62	19.4	9.51	0.18	4.06	10.6	4.16	1.12	952	565	0.98	14.1	42.7	421	70.3	109	30	617	29.5	139	4.56	0.69	--	339	39.3	3.14	3.49	0.29	--	--	8.45	3.56	0.83						olivine	39.1	0.01	0.02
Antuco	17-CG-046	046_006-SMI1	40x58	pSMI	82.49	0.345	49.3	0.91	17.5	11.9	0.15	6.62	9.5	3.19	0.67	648	1555	0.91	9.29	27.3	262	537	88.9	16.9	520	16.3	79.1	2.34	0.56	42	200	21.8	1.47	2.14	0.15	2	3.3	6.38	1.82	0.38		1.88602				olivine	39.6	0.01	0.02
Antuco	17-CG-046	046-1_002-SMI1	117	--	78.42	0.313	53.5	1.26	18.8	7.92	0.15	3.38	9.2	4.46	1.21	875	974	1.61	9.92	27.7	374	19.9	121	28.3	625	22.6	99	4.02	0.71	83	329	36.5	2.42	2.51	0.22	1.8	2	8.93	2.82	0.7						olivine	36.7	0.01	0.02
Antuco	17-CG-046	046-1_002-SMI2	36x50	--	77.83	0.508	52	1.18	18.3	10.1	0.14	4.17	8.97	4.06	0.85	844	1094	1.27	8.48	29.2	396	57.9	108	19.6	631	25.1	98.1	3.67	0.65	67	280	31.7	2.24	2.59	0.23	5.3	5.6	6.31	2.78	0.57						olivine	38.1	0.01	0.03
Antuco	17-CG-046	046-1_003	88x53	--	82.03	0.555	49.2	1.34	19.6	9.52	0.14	5.1	10.6	3.44	0.83	741	667	1.24	11.6	36.1	305	93.4	117	20.7	560	23.4	120	3.72	0.62	51	288	33.6	2.33	3.12	0.23	1.8	0.7	5.99	2.88	0.66						olivine	36.8	0.01	0.02
Llaima	17-CG-030a	030a-1_003-SMI1	68x51	pSMI	75.97	0.313	51.4	1.87	13.4	14.4	0.25	5.37	9.38	3.02	0.73	892	820	1.63	13.9	58.5	504	75.5	161	13.5	560	37	109	2.61	0.69	62	253	29.5	4.04	2.94	0.14	4.4	5.3	8.47	1.44	0.52		1.50719				olivine	37.7	0.01	0.03
Llaima	17-CG-030a	030a-1_003-SMI2	60x44	pSMI	75.13	0.382	51.5	0.9	16.7	13	0.19	4.64	9.63	2.74	0.5	635	194	0.96	11.3	41.2	342	92	138	9.44	476	21.3	64.9	1.66	0.53	50	169	17.7	2.29	1.86	0.1	<1.6	<1.3	5.98	1.04	0.37		0.82931				olivine	36.9	0.01	0.02
Llaima	17-CG-030a	030a-1_004	63x49	--	75.05	0.293	54.9	1.92	14.8	10.3	0.19	3.66	9.92	3.29	0.9	1373	347	1.16	18.6	59.5	503	111	181	18.1	420	36.5	123	3.16	0.93	82	273	31.6	3.98	3.29	0.18	<1.1	2.9	10.2	1.93	0.67						olivine	37.4	0.01	0.03
Llaima	17-CG-030a	030a-1_002-SMI1	40x62	--	76.64	0.484	54.3	1.56	12.8	13.6	0.21	5.26	8.12	3	0.92	1175	248	1.35	17.7	49.1	393	82.9	147	20.3	313	31.1	127	3.27	0.96	67	276	32.2	3.26	3.47	0.18	<0.8	8.8	11.4	2.25	0.76						olivine	36.9	0.01	0.02
Llaima	17-CG-030a	030a-1_005	30x40	pSMI	78.73	0.455	52.2	0.89	13.6	14.5	0.22	6.33	8.78	2.8	0.54	642	226	1.09	9.76	45.1	369	114	117	10.1	378	21	60	1.56	0.73	62	154	16.2	2.63	1.81	0.1	3	2.3	5.76	0.99	0.32		1.61981				olivine	38.7	0.01	0.02
Llaima	17-CG-030a	030a-2_003-SMI1	98	--	78.14	0.352	56.1	1.76	14.5	9.45	0.18	3.97	9.5	3.52	0.93	1119	273	1.25	17.6	47.6	412	97.1	137	19.6	411	34.1	119	3.26	0.83	70	290	33.5	3.56	3.18	0.17	2	2.1	10.3	1.87	0.75						olivine	36.8	0.01	0.05
Llaima	17-CG-030a	030a-2_003-SMI2	50x27	--	77.22	0.482	55.6	1.77	14.4	10.6	0.17	4.25	8.96	3.24	0.86	1185	233	0.98	18.5	49	360	83.3	131	18.4	402	35.6	123	3.05	0.65	78	278	30.9	3.82	3.32	0.2	<3.0	<2.2	10.5	1.93	0.69						olivine	37.8	0.01	0.03
Llaima	17-CG-030a	030a-2_002	43	pSMI	82.52	0.409	48.2	1.14	20.1	9.3	0.17	5.16	11.9	3.35	0.49	617	1255	0.67	9.05	37.7	351	107	127	8.01	575	18.5	64.6	1.78	0.32	34	187	19.4	2.1	1.64	0.11	<2.4	<1.4	4.96	0.94	0.36		1.83065				olivine	38.4	0	0.04
Llaima	17-CG-030a	030a-2_004	28x39	pSMI	76.54	0.439	51.5	1.29	16.6	11.5	0.19	4.42	10.4	3.18	0.64	811	565	1.1	12	55.7	491	85.5	187	12.2	467	27.2	87	2.28	0.53	54	219	23.5	3.27	2.56	0.13	<1.5	2.7	6.74	1.48	0.52		1.48198				olivine	37.7	0.01	0.02
Llaima	17-CG-030a	030a-2_001	34x48	--	78.7	0.396	55.6	1.92	15.4	9.12	0.14	3.95	9.77	3.1	0.87	1321	163	0.71	20.6	48.5	368	87.1	170	18.5	399	35.1	134	3.57	0.74	63	295	34.5	3.88	3.52	0.19	<3.5	<2.3	9.73	2.33	0.77						olivine	37.7	0.01	0.03
Llaima	17-CG-033	033-1_007	55	pSMI	76.22	0.263	50.1	1.87	16	12.7	0.2	4.79	10.4	2.99	0.76	960	255	1.62	17.8	56.4	468	64.2	118	15.9	446	40.9	141	3.61	0.96	68	298	35.8	4.26	3.73	0.21	<3.0	<2.7	8.95	2.49	0.74		1.33409				olivine	35.5	0.01	0.02
Llaima*	17-CG-033	033-1_010	52x70	--	75.12	0.476	55.2	1.64	14.9	11.7	0.18	4.16	7.28	3.58	1.28	1399	385	1.1	25.6	36	292	35.3	149	31.1	327	39.4	177	4.34	1.21	59	362	41.2	3.79	5	0.24	0.8	2.3	14.6	3.38	1.1						olivine	37.4	0.02	0.05
Llaima	17-CG-033	033-1_005	38x48	--	75.09	0.317	53.6	2.06	19.1	7.68	0.15	<3.77	11.1	4.22	1.15	1347	420	1.77	22.2	55.3	480	62.3	168	25.1	506	43.8	167	4.13	0.88	60	370	41.2	4.63	4.64	0.23	<1.0	3.1	12.6	3.08	1						olivine	38.8	0.01	0.03
Llaima	17-CG-033	033-2_001	38x50	--	75.97	0.358	56.1	1.4	15.5	9.87	0.17	3.66	8.15	3.83	1.12	1324	407	1.33	21.1	36	347	51.8	167	26	384	28.8	133	3.39	0.92	51	296	32.1	2.67	3.63	0.18	<1.6	<1.4	13.5	2.4	0.83						olivine	38.3	0.01	0.03
Llaima*	17-CG-033	033-2_002	34x44	--	74.22	0.475	54.7	1.69	17	9.03	0.14	3.05	9.47	3.68	1.04	1444	331	1.33	20.8	45.2	409	46.2	182	23.3	436	37.6	147	3.86	0.94	78	326	36.9	3.86	4.13	0.2	2.1	2.5	12.2	2.69	0.86						olivine	38.5	0.01	0.05
Llaima	17-CG-033	033-3_004	88x62	--	74.56	0.35	58.8	2.28	18.1	7	0.13	<8.63	11.6	4.23	1.11	1407	245	1.88	24.1	56.3	524	64.5	191	23.1	501	42	146	3.99	0.94	90	354	42.2	4.42	3.84	0.22	2	3	14.5	2.27	0.92						olivine	37.2	0.01	0.03
Llaima	17-CG-033	033-3_001	60x48	--	74.57	0.387	56.7	1.95	18.3	11	0.18	<6.54	10.3	4.38	1.28	1161	429	1.54	22	46.5	442	18.1	196	29	470	42.5	166	4.34	1.09	99	380	42.9	4.39	4.44	0.24	1.7	1.1	13.9	2.97	1.02						olivine	36.9	0.02	0.03
Llaima	17-CG-033	033-3_002	40x30	--	74.95	0.494	58.8	1.88	17	8.14	0.15	<5.32	9.51	4.13	1.3	1417	417	1.89	25.8	43.4	403	42.5	170	30.5	405	37.4	156	3.96	1.24	61	347	38	3.86	3.97	0.18	2.4	<2.3	14.7	2.82	0.91						olivine	38.2	0.01	0.03
Llaima	17-CG-034	034-1_010	59x40	--	74.3	0.341	53.8	1.74	15.5	9.74	0.18	5.06	9.53	3.45	0.94	1168	364	1.6	18.5	50.9	431	59.1	139	19.7	416	40	134	3.41	0.75	76	297	33.1	4.13	3.63	0.2	1.1	2.9	9.76	2.17	0.71						olivine	37.8	0.01	0.04
Llaima	17-CG-034	034-2_002-SMI1	47	pSMI	74.14	0.422	49.3	1.58	17.8	11.6	0.21	3.92	10.8	3.89	0.6	833	1406	1.88	12.1	55.9	703	62.4	227	9.94	720	41.2	83.6	2.33	0.54	60	224	23.8	4.53	2.25	0.12	5.8	<1.3	6.75	1.09	0.41		1.97687				olivine	37.4	0.01	0.03
Llaima	17-CG-034	034-2_002-SMI2	70x55	pSMI	74.56	0.471	48.9	1.15	14.9	16.2	0.25	5.59	9.2	3.17	0.46	796	111	1.21	9.44	48.7	764	3089	183	7.95	509	30.1	65.1	1.77	0.42	53	171	18.7	3.67	1.7	0.09	1.9	1.9	5.83	0.88	0.34		2.10693				olivine	36.3	0.01	0.03
Llaima	17-CG-034	034-2_002-SMI3	60x35	--	73.79	0.33	52.9	1.64	15.8	11.7	0.22	3.88	9.6	3.38	0.77	1282	342	1.34	17.8	50.3	517	85.8	181	16.3	427	33.9	118	2.9	0.8	45	257	30	3.86	3.2	0.17	4.1	4.1	9.29	1.82	0.61						olivine	36.9	0.01	0.03
Villarrica	17-CG-150	150-1_008-SMI1	60	--	78.89	0.524	56	1.49	15.2	9.04	0.16	3.96	9.71	3.46	0.89	1065	351	1.14	28.3	48.2	463	175	219	23.3	369	34.3	130	2.52	1	73	258	26.6	3.65	3.68	0.14	3.2	1.5	11.6	2.12	0.72						olivine	38.6	0.01	0.04
Villarrica	17-CG-150	150-1_009-SMI2	39	--	81.12	0.633	58.9	0.98	11.7	11.8	0.11	5.97	6.47	3.25	0.69	1597	1052	0.47	24.8	21.9	251	1070	174	16.3	339	17.6	82.2	1.54	0.78	124	168	16.9	2.07	2.15	0.08	0.3	0.4	12.5	1.2	0.41						olivine	42.9	0.01	0.04
Villarrica	17-CG-150	150_008_olv	51	--	80	0.467	54	1.25	17.1	7.97	0.16	3.74	11.3	3.51	0.71	994	1161	1.37	17.5	48.7	434	104	213	15.5	614	38.1	90.6	1.99	0.8	90	223	20.9	4.27	2.5	0.08	<1.3	3.3	7.56	1.38	0.44						olivine	38.2	0.01	0.03
Villarrica	17-CG-150	150_005_cpx	53	--	79.7	0.284	56.3	1.41	14.6	10.3	0.19	4.52	8.14	3.44	0.93	1103	181	1.18	27.4	30.8	336	<504	196	23.3	391	29.5	125	2.52	1.31	79	276	27.8	3.26	3.29	0.15	1.7	1.4	11.1	2.1	0.7						clinopyroxene	52	0.41	2.23
Villarrica	17-CG-150	150_011_cpx	89x68	--	79.5	0.383	55.5	1.31	14.8	9.23	0.17	5.35	9.27	3.34	0.91	950	209	1.25	25.4	13.8	301	858	138	23.2	363	22.3	111	2.6	1.07	66	272	26.3	2.4	2.82	0.14	3.4	1.8	10.9	1.91	0.75						clinopyroxene	51.5	0.44	2.32
Villarrica	17-CG-150	150_007_olv	48x30	--	79.74	0.459	54.2	1.42	15.7	9.84	0.16	4.55	10.1	3.02	0.8	1220	163	1.19	25.6	45.9	398	60.6	143	20.3	362	27.6	124	2.49	1	56	259	26.8	2.84	3.73	0.14	1.9	<1.4	10.6	2.05	0.7						olivine	39.2	0	0.03
Villarrica	17-CG-150	150_001_inn_cpx	50	--	77.6	0.608	57.8	1.52	12.8	11.8	0.21	4.78	6.35	3.58	1.09	1316	231	0.84	31.7	31.9	425	281	176	28.9	334	33.7	146	3	1.48	66	307	32.9	3.53	4.15	0.19	<1.5	4.3	13.2	2.48	0.84						clinopyroxene	51.9	0.49	2.08
Villarrica	17-CG-150	150_001_out_cpx	72x50	--	79.6	0.381	56.3	1.46	14.7	10.9	0.2	4.97	7.04	3.37	0.91	1036	190	1.25	25.9	38.5	405	<327	154	22.9	380	31	129	2.72	1.1	69	276	28.1	3.25	3.69	0.16	24.5	1.4	11	2.06	0.73						clinopyroxene	51.8	0.42	2.36
Villarrica*	17-CG-150	150_009_olv	62	--	78.36	0.631	56.5	1.62	15.4	8.09	0.15	3.44	10.3	3.41	0.89	1166	174	1.42	25.8	47.2	436	70.2	215	21.7	451	34.3	119	2.91	1.01	68	280	29.6	3.48	3.19	0.14	2.4	1.9	11.8	1.95	0.7						olivine	38.3	0.01	0.04
Villarrica	17-CG-152	152-2_002	50x28	--	81.04	0.527	52.8	1.21	16.1	10.3	0.17	5.19	10	3.38	0.64	973	632	0.94	24.1	39.1	370	112	139	15.3	476	26.1	93.5	2.01	0.71	47	203	21.2	2.98	2.55	0.1	<3.3	<1.6	8.86	1.34	0.46						olivine	38.8	0.01	0.04
Villarrica	17-CG-152	152-2_001	44	pSMI	81.03	0.495	54.4	1.09	14.8	10.1	0.15	5.09	10.2	3.35	0.5	879	1256	1.44	22.7	48.4	481	1919	180	11.2	591	34.5	81.4	1.65	0.73	61	188	18.2	3.98	2.49	0.1	<3.8	4.8	6.97	1.01	0.33		2.05706				olivine	38.5	0.01	0.03
Villarrica	17-CG-152	152_009	40x60	--	77.63	0.401	52.9	1.72	15.3	10.7	0.19	4.36	10.2	3.48	0.93	1230	342	1.5	29.6	48.2	507	111	210	24.3	381	35.3	140	3.18	1.19	69	287	33.5	3.65	3.87	0.18	1.9	2	11.4	2.29	0.8						olivine	37.7	0.01	0.03
Villarrica	17-CG-152	152_001	35x47	--	78.27	0.531	55.2	1.63	14.4	10.3	0.17	4.36	9.74	3.29	0.81	1245	388	1.58	31.3	43.9	443	90.1	210	20.8	420	33.6	123	2.84	1.26	83	260	29.8	3.6	3.46	0.14	18.8	<1.4	11.4	1.91	0.69						olivine	38.4	0.01	0.03
Villarrica	17-CG-152	152_002	53x80	--	78.25	0.502	55.1	1.65	14.5	10.1	0.17	4.29	9.87	3.24	0.82	1245	567	1.36	30.3	43.7	455	62.1	194	20.7	417	33.1	118	2.86	1.24	84	268	30.3	3.52	3.36	0.15	2.6	2.9	12.5	1.85	0.69						olivine	38.1	0.01	0.02
Villarrica	17-CG-152	152_007	32x50	pSMI	85.23	0.372	51.2	0.86	18.6	8.26	0.11	5.59	11.6	3.23	0.43	610	3213	0.77	15.8	32.1	279	353	35	8.38	540	15.4	46.3	0.95	0.52	36	145	12.1	1.49	1.25	0.05	2.7	<1.9	6.1	0.47	0.23		1.89688				olivine	39.7	0.01	0.04
Villarrica	17-CG-152	152-3_003-SMI1	29x41	--	76.8	0.452	56.1	1.84	15	9.93	0.16	<5.79	10	3.41	0.9	1406	187	1.72	31.5	48.9	502	135	210	22	442	38.4	141	3.16	1.31	86	285	32.2	4.13	3.85	0.18	16.5	4.9	11.9	2.05	0.67						olivine	38.2	0.01	0.03
Villarrica	17-CG-152	152-3_003-SMI2	30x48	--	77.37	0.536	56.6	1.82	14.6	9.96	0.16	<5.70	9.69	3.41	0.88	1465	169	1.04	31.6	45.8	493	<27.4	231	22.3	385	36.5	134	2.93	1.18	115	270	31.3	3.57	3.88	0.17	<2.2	<1.3	13.3	2	0.75						olivine	38.2	0.01	0.05
Villarrica	17-CG-152	152-3_002-SMI1	40	--	76.86	0.444	55.4	1.76	15.5	8.28	0.15	<6.21	10.6	3.52	0.6	711	1508	1.46	23.6	53.2	498	241	284	13.3	714	38.5	96.4	1.81	0.72	91	215	21.5	3.98	2.83	0.09	13.3	3.3	7.4	1.12	0.37						olivine	39.4	0.01	0.03
Villarrica	17-CG-152	152-3_002-SMI2	50	--	77.3	0.479	54.3	1.89	16.3	8.98	0.16	<6.41	9.99	3.41	0.88	1344	158	1.89	33.9	48.6	490	193	218	21.2	473	37.7	146	3.38	1.16	85	311	33.9	4.12	4.27	0.15	<2.2	<1.6	11.3	2.27	0.77						olivine	38.2	0.01	0.02
Villarrica	17-CG-152	152-3_004	30x40	--	78.58	0.392	54	2.02	16.5	9.74	0.17	<5.46	11.1	3.72	1	1442	198	1.94	34.8	52.4	522	91.5	186	26.1	467	40.1	154	3.62	1.33	80	312	35.8	4	4.46	0.2	2.6	2.8	12.8	2.27	0.79						olivine	39	0.01	0.03
Villarrica	ZZVL	ZZVL-1_005-SMI1	30	pSMI	85.9	0.345	53.3	0.66	16.7	5.57	0.06	10.6	9.68	2.81	0.4	479	1100	0.36	11.7	26.3	188	120	91	7.95	468	12.2	43.1	0.89	0.49	<70	138	10.6	1.32	1.19	0.06	--	--	4.44	0.56	0.2		1.54081				olivine	37.6	0	0.04
Villarrica	ZZVL	ZZVL-2_001-SMI4	28x20	pSMI	83.05	0.294	46.8	0.76	15.2	7.5	0.14	18.5	7.76	2.73	0.48	547	548	0.53	11	26.8	201	82	67.2	10.1	368	15	61.2	1.3	0.38	<81	165	14.3	1.69	1.7	0.05	--	--	4.26	1.18	0.32		1.52125				olivine	38.6	0.01	0.02
Villarrica	ZZVL	ZZVL-2_001-SMI1	24	pSMI	86.62	0.204	45.7	0.94	16.1	6.7	0.15	17.4	9.41	2.94	0.5	393	770	0.88	15	27.4	185	64.6	79.2	10.6	440	19.3	59.5	1.35	0.45	<89	169	15.7	2.14	1.6	0.08	--	--	6.31	1.13	0.37		1.6962				olivine	38.5	0.01	0.02
Villarrica	ZZVL	ZZVL-2_001-SMI2	22	pSMI	86.09	0.237	49.9	0.84	15.6	8.08	0.14	13	8.78	2.94	0.52	483	814	0.53	16.2	26.6	165	84.8	83.9	11.4	429	16	59.8	1.18	0.84	<111	169	14.5	1.32	1.93	0.05	--	--	5.76	1.17	0.34		1.4988				olivine	38.5	0.01	0.02
Villarrica	ZZVL	ZZVL-2_004-SMI1	24	pSMI	85.34	0.233	46.1	0.54	18.4	4.68	0.13	16.6	10.5	2.57	0.28	179	298	0.72	7.89	30.9	235	103	64.1	6.03	622	12.8	29.6	0.61	0.34	<110	97.1	7.92	1.54	0.73	0.06	--	--	2.52	0.57	0.18		1.93831				olivine	38	0.01	0.02
Villarrica	ZZVL	ZZVL-2_001	70	pSMI	84.6	0.471	52.1	0.9	16.1	11.4	0.18	7.41	8.13	3.09	0.51	801	1052	0.77	14.9	30	238	77.3	162	11.3	461	18.5	63.6	1.31	0.64	57	168	15.5	1.92	1.7	0.07	1.7	1.7	6.89	1.16	0.37		1.67369				olivine	38	0.01	0.03
Villarrica	ZZVL	ZZVL-1_003	50	--	82.74	0.635	56.6	0.88	16.1	7.91	0.12	4.45	9.51	3.61	0.67	794	1256	0.9	20.2	36.8	277	2002	172	15.2	423	19.6	70.9	1.33	0.73	66	188	16.2	2	2.03	0.08	<1.3	3	8.57	1.28	0.38						olivine	38.7	0.01	0.02
* = possible contamination in the host signal by minor incompatible element-rich phase (e.g. melt), although LA-ICP-MS signals do not appear to be compromised by transient peaks. Contamination in this manner would require on the order of <0.5% by mass, and have no significant impact on any but the most highly host-incompatible elements.
** = host analyses were not corrected for the possible contribution of 25Mg40Ar to the 65Cu signal. However. tests measuring both 63Cu and 65Cu in olivine indicate that this possible mass interference contributes <0.4 ppm to the final Cu concentration.
[truncated: 97 more columns]

## Sheet: 2. SMIs, Hosts - EPMA
	SMI and Host compositions via EPMA
				SMI Composition (corrected for host - see supplementary text)																	Host Composition
Volcano	Sample	SMI	pSMI?	SiO2	TiO2	Al2O3	FeO	MnO	MgO	CaO	Na2O	K2O	P2O5	S	Cl	Host Mg#	Host added	Original total			SiO2	TiO2	Al2O3	FeO	MnO	NiO	MgO	CaO	Na2O	K2O	P2O5	Total
				wt %	wt %	wt %	wt %	wt %	wt %	wt %	wt %	wt %	wt %	ppm	ppm			wt %			wt %	wt %	wt %	wt %	wt %	wt %	wt %	wt %	wt %	wt %	wt %	wt %
San Jose	18-CG-051	18-CG-051-2_002	--	58.64	1.174	19.104	4.296	0.064	2.287	5.43	4.988	3.659	0.352	309	1591	80.28	0.008	100.747			38.706	0	0.017	18.165	0.258	--	41.499	0.129	0.007	0.018	0.011	98.81
San Jose	18-CG-051	18-CG-051-2_004	pSMI	53.146	1.62	20.655	4.884	0.054	3.366	8.928	5.065	1.93	0.346	932	1312	79.88	0.02	100.263			38.831	0.023	0.03	18.468	0.282	--	41.152	0.113	0.005	0.021	0.043	98.968
San Jose	18-CG-051	18-CG-051-2_006	pSMI	56.079	1.601	21.452	3.683	0.053	1.872	8.504	4.279	2.048	0.424	963	1470	79.54	0.0091	100.129			38.512	0.015	0.033	18.798	0.275	--	41.007	0.137	0.025	0.024	0.015	98.841
San Jose	18-CG-051	18-CG-051-2_007	pSMI	55.495	1.288	20.277	5.309	0.057	2.842	7.894	4.403	2.082	0.348	846	1371	80.39	0.0099	96.481			37.689	0	0.011	17.403	0.264	--	40.034	0.106	0	0.026	0.05	95.583
San Jose	18-CG-051	18-CG-051-3_002-1	--	57.028	1.106	20.013	4.221	0.11	3.519	6.029	5.07	2.594	0.304	605	1490	74.45	0	103.356			37.803	0	0.009	22.98	0.287	--	37.573	0.097	0	0.038	0.058	98.845
San Jose	18-CG-051	18-CG-051-3_003	pSMI	54.321	1.386	21.117	5.168	0.081	2.425	8.193	4.986	2.017	0.3	898	1343	78.22	0.0099	100.679			38.547	0.016	0.017	19.871	0.311	--	40.057	0.093	0.011	0.022	0.013	98.958
San Jose	18-CG-051	18-CG-051-4_002	pSMI	53.071	1.518	21.805	4.515	0.066	2.488	9.41	4.964	1.767	0.391	1651	1325	80.84	0.0111	100.52			38.933	0.009	0.03	17.712	0.263	--	41.953	0.126	0.017	0.022	0.029	99.094
San Jose	18-CG-051	18-CG-051-4_003	--	54.231	1.453	20.286	5.637	0.075	2.997	7.901	4.763	2.291	0.36	1050	1483	80.28	0.0109	100.509			38.752	0	0	18.187	0.252	--	41.557	0.102	0	0.025	0.022	98.897
San Jose	18-CG-051	18-CG-051-4_006-1	pSMI	55.31	1.427	21.353	4.22	0.101	2.012	7.913	5.228	2.055	0.375	913	1361	78.48	0.0088	100.839			38.643	0.026	0.023	19.96	0.264	--	40.847	0.109	0.004	0.025	0	99.901
San Jose	18-CG-051	18-CG-051-4_006-2	pSMI	55.402	1.408	21.492	3.897	0.064	1.855	8.12	5.147	2.129	0.481	913	1380	78.48	0.0077	101.752			38.915	0.005	0.008	19.813	0.276	--	40.557	0.13	0.024	0.024	0.04	99.792
Maipo	17-CG-014a	17-CG-014a-A4-PX1_SMI2	pSMI	62.899	0.039	16.648	4.081	0.094	1.811	4.57	4.199	3.086	0.379	993	1290	--	--	100.001			--	--	--	--	--	--	--	--	--	--	--	--
Maipo	17-CG-014a	17-CG-014a-A2-PX2_SMI1	pSMI	61.895	0.043	17.608	4.227	0.117	1.924	4.925	4.333	2.794	0.338	1170	1240	--	--	100.001			--	--	--	--	--	--	--	--	--	--	--	--
Maipo	17-CG-014a	17-CG-014a-A3-PX1_SMI3	pSMI	60.905	0.031	17.131	4.045	0.122	2.733	5.701	4.286	2.217	0.356	1678	1180	--	--	100			--	--	--	--	--	--	--	--	--	--	--	--
Maipo	17-CG-014a	17-CG-014a-A3-PX1_SMI4	pSMI	60.823	0	17.454	3.594	0.123	2.613	5.858	4.162	2.215	0.265	1518	1180	--	--	100.001			--	--	--	--	--	--	--	--	--	--	--	--
Maipo	17-CG-014a	17-CG-014a-A3-PX1_SMI5	pSMI	61.022	0.012	17.284	3.397	0.09	2.684	5.898	4.243	2.208	0.283	1494	1130	--	--	100			--	--	--	--	--	--	--	--	--	--	--	--
Planchon	17-CG-065	17-CG-065-1_001_outer_SMI_1	--	55.002	1.636	15.88	9.499	0.203	3.728	8.188	3.964	1.437	0.459	176	459	75.1	0.0437	100.237			37.858	0.063	0.019	22.908	0.358	0.114	38.772	0.204	0	--	--	100.296
Planchon	17-CG-065	17-CG-065-1_001_inner_SMI_1	--	52.939	1.64	15.589	10.75	0.164	4.255	8.57	3.812	1.728	0.545	138	589	75.25	0.0176	99.89			37.83	0.093	0.024	22.635	0.364	0.111	38.61	0.223	0.005	--	--	99.895
Planchon	17-CG-065	17-CG-065-1_001_inner_SMI_2	pSMI	49.327	1.486	17.675	10.51	0.197	4.241	11.7	3.66	0.778	0.413	1499	938	75.57	0.0617	100.328			38.108	0.063	0.036	22.454	0.349	0.098	38.968	0.234	0	--	--	100.31
Planchon	17-CG-065	17-CG-065-1_001_inner_SMI_3	--	52.461	1.195	17.515	9.617	0.145	3.916	10.08	3.759	1.064	0.239	915	661	75.75	0.0556	100.25			38.327	0.076	0.036	22.181	0.372	0.096	38.887	0.244	0	--	--	100.219
Planchon	17-CG-065	17-CG-065-1_001_inner_SMI_4	--	52.961	1.186	18.233	8.515	0.135	3.476	9.753	4.291	1.165	0.279	1451	831	75.79	0.0341	101.356			38.579	0.064	0.037	22.589	0.362	0.069	39.683	0.238	0	--	--	101.621
Planchon	17-CG-065	17-CG-065-1_001_inner_SMI_5	pSMI	51.075	1.418	17.42	9.947	0.169	4.043	10.82	3.902	0.93	0.267	1406	972	75.72	0.056	100.018			37.755	0.079	0.025	22.253	0.36	0.085	38.946	0.227	0	--	--	99.73
Planchon	17-CG-065	17-CG-065-1_003_SMI_2	--	51.818	1.157	17.343	9.726	0.147	3.949	10.58	3.868	0.833	0.569	1310	968	75.69	0.0515	100.646			38.333	0.061	0.043	22.46	0.351	0.091	39.234	0.234	0	--	--	100.807
Planchon	17-CG-067	17-CG-067_003_SMI1	--	52.802	1.181	16.684	9.849	0.174	4.67	9.624	3.647	1.09	0.274	536	611	78.43	0.0309	100.683			38.446	0	0.051	19.862	0.345	--	40.523	0.199	0.011	0.012	0	99.449
Planchon	17-CG-067	17-CG-067_004_SMI3	pSMI	47.73	1.119	16.189	15.4	0.255	4.65	10.57	3.142	0.648	0.28	1411	881	69.84	0.0729	101.013			37.442	0	0.046	26.639	0.353	--	34.612	0.262	0	0.018	0.022	99.394
Planchon	17-CG-067	17-CG-067_004_SMI4	pSMI	47.45	1.142	15.831	15.91	0.255	4.645	10.76	3.092	0.639	0.259	1353	833	69.12	0.0642	99.376			36.889	0	0.042	27.124	0.445	--	34.065	0.261	0.008	0.015	0.044	98.893
Planchon	17-CG-067	17-CG-067_005_SMI1	--	53.106	1.1	15.883	10.59	0.219	4.665	8.994	3.916	1.178	0.341	510	570	77.13	0.0345	101.416			38.847	0	0.023	21.045	0.376	--	39.824	0.2	0.046	0	0.066	100.427
Planchon	17-CG-067	17-CG-067_006_SMI1	--	53.756	1.515	14.221	11.21	0.213	4.733	9.125	3.443	1.371	0.409	383	793	76.38	0.0445	101.139			38.056	0	0.032	21.841	0.403	--	39.627	0.241	0	0.016	0.009	100.225
Planchon	17-CG-067	17-CG-067_006_SMI2	--	53.959	1.542	14.288	11.01	0.196	4.644	9.397	3.299	1.345	0.313	341	776	76.38	0.0423	100.706			38.056	0	0.032	21.841	0.403	--	39.627	0.241	0	0.016	0.009	100.225
Planchon	17-CG-067	17-CG-067_006_SMI3	pSMI	52.054	1.24	15.937	11.6	0.203	4.749	9.491	3.511	0.929	0.278	446	557	75.83	0.0567	100.838			38.582	0	0.062	21.942	0.291	--	38.626	0.232	0	0	0.027	99.762
Planchon	17-CG-067	17-CG-067_007_SMI1	--	53.121	1.385	17.625	8.816	0.203	3.842	9.505	3.974	1.179	0.346	1089	708	76.99	0.0555	101.171			38.779	0	0	21.18	0.272	--	39.768	0.244	0.023	0.012	0.097	100.375
Planchon	17-CG-069	17-CG-069-1_001_SMI_1	--	52.039	1.235	17.067	10.89	0.21	3.899	9.374	3.807	1.171	0.296	545	602	73.28	0.0284	100.162			37.278	0.065	0.031	24.325	0.374	0.066	37.444	0.235	0	--	--	99.818
Planchon	17-CG-069	17-CG-069-1_001_SMI_2	pSMI	51.1	1.255	16.319	12.6	0.239	4.228	9.626	3.419	0.945	0.263	689	698	72	0.0444	100.173			37.507	0.083	0.037	25.42	0.417	0.104	36.688	0.257	0.007	--	--	100.52
Planchon	17-CG-069	17-CG-069-1_002_SMI_1	--	52.947	1.174	16.92	10.06	0.165	4.347	9.166	3.655	1.196	0.366	517	620	76.17	0	100.092			38.122	0.075	0.069	21.865	0.333	0.102	39.219	0.225	0	--	--	100.01
Planchon	17-CG-069	17-CG-069-1_003_SMI_1	pSMI	50.54	1.326	16.306	12.25	0.218	4.775	10.08	3.453	0.789	0.251	1138	970	74.92	0.0399	100.175			37.929	0.072	0.024	22.891	0.349	0.09	38.367	0.222	0	--	--	99.944
Planchon	17-CG-069	17-CG-069-1_003_SMI_2	pSMI	51.115	1.298	16.37	11.65	0.237	4.568	9.886	3.7	0.93	0.238	1164	940	75.03	0.0405	100.349			37.731	0.053	0.03	22.683	0.374	0.082	38.252	0.234	0.005	--	--	99.444
Planchon	17-CG-069	17-CG-069-1_003_SMI_3	pSMI	51.363	1.451	16.627	10.87	0.205	4.497	10.03	3.719	0.946	0.277	1217	994	76.02	0.0442	100.235			38.138	0.067	0.041	22.023	0.351	0.087	39.178	0.221	0.006	--	--	100.112
Planchon	17-CG-069	17-CG-069-1_003_SMI_4	pSMI	50.484	1.403	16.267	11.96	0.232	4.453	10.68	3.438	0.818	0.26	1245	982	74.05	0.0464	100.435			38.099	0.115	0.6	23.18	0.368	0.088	37.12	0.529	0.084	--	--	100.183
Planchon	17-CG-069	17-CG-069-1_003_SMI_5	pSMI	50.712	1.283	16.416	11.86	0.201	4.57	10.01	3.75	0.882	0.293	1176	937	74.7	0.0437	100.272			37.91	0.066	0.015	23.114	0.359	0.079	38.306	0.224	0.015	--	--	100.088
Planchon	17-CG-069	17-CG-069-1_003_SMI_6	pSMI	49.125	1.34	16.612	12.56	0.233	4.937	10.74	3.42	0.748	0.264	1404	933	75.07	0.0576	100.334			38.062	0.074	0.023	22.922	0.36	0.089	38.736	0.241	0.021	--	--	100.528
Planchon	17-CG-069	17-CG-069-1_003_SMI_7	--	54.994	1.447	14.534	10.14	0.168	4.065	8.852	4.022	1.466	0.307	44	578	75.48	0.0042	100.585			37.928	0.043	0.035	22.44	0.369	0.086	38.769	0.234	0.019	--	--	99.923
Planchon	17-CG-069	17-CG-069-1_003_SMI_8	pSMI	48.608	1.51	15.99	13.37	0.223	5.109	11.16	3.121	0.622	0.268	1472	970	74.55	0.0303	100.213			37.874	0.066	0.047	23.316	0.362	0.095	38.327	0.237	0.018	--	--	100.342
Planchon	17-CG-069	17-CG-069-1_003_SMI_9	--	54.705	1.36	14.953	10.11	0.195	4.072	8.853	3.92	1.473	0.347	52	620	75.52	0.0003	100.275			37.991	0.06	0.036	22.479	0.337	0.089	38.921	0.223	0	--	--	100.136
Planchon	17-CG-069	17-CG-069-1_003_SMI_10	--	53.996	1.286	15.976	10.42	0.184	4.008	8.26	4.041	1.515	0.306	346	623	74.67	-0.0043	100.036			37.871	0.059	0.028	23.111	0.353	0.096	38.223	0.223	0.028	--	--	99.992
Planchon	17-CG-069	17-CG-069-1_005_SMI_1	--	53.096	1.319	16.365	9.782	0.163	4.161	10.12	3.519	1.187	0.275	424	926	76.53	0.0458	100.112			37.909	0.054	0.021	21.453	0.336	0.088	39.252	0.21	0.032	--	--	99.355
Los Hornitos	18-CG-016	18-CG-016-1_001_SMI1	--	49.892	0.895	20.277	8.095	0.101	4.813	10.7	3.904	1.109	0.204	2148	1108	82.01	0.0608	99.666			39.661	0	0.041	16.866	0.237	--	43.159	0.141	0.021	0.014	0	100.14
Los Hornitos	18-CG-016	18-CG-016-1_002_SMI1	pSMI	50.175	0.805	18.909	8.205	0.089	5.494	11.81	3.382	0.928	0.193	2343	1120	83.69	0.0505	99.345			40.062	0	0	15.307	0.184	--	44.085	0.072	0.027	0.027	0	99.764
Los Hornitos	18-CG-016	18-CG-016-1_002_SMI2	pSMI	50.34	0.895	18.972	7.976	0.143	5.202	11.77	3.515	0.957	0.225	2430	1135	83.33	0.0696	99.706			40.254	0	0.022	15.81	0.24	--	44.368	0.147	0.014	0	0	100.855
Los Hornitos	18-CG-016	18-CG-016-1_002_SMI3	--	50.05	0.76	19.499	7.358	0.119	4.975	11.82	4.166	1.058	0.185	2599	1238	83.83	0.069	100.129			40.024	0	0	15.282	0.207	--	44.458	0.076	0.021	0	0.013	100.081
Los Hornitos	18-CG-016	18-CG-016-1_003_SMI1	--	49.885	0.785	18.858	8.76	0.143	5.547	11.3	3.504	1.033	0.176	2130	1138	82.93	0.0751	99.561			40.001	0	0.055	15.824	0.188	--	43.146	0.13	0.041	0.003	0.03	99.418
Los Hornitos	18-CG-016	18-CG-016-3_002_SMI1	--	50.397	0.807	19.3	8.465	0.139	5.155	10.88	3.515	1.113	0.217	2010	1186	82.36	0.0586	99.67			40.077	0	0.006	16.653	0.235	--	43.628	0.101	0	0.009	0.013	100.722
Los Hornitos	18-CG-016	18-CG-016-4_002_SMI1	--	49.75	0.855	19.654	8.332	0.152	5.191	10.97	3.809	1.074	0.206	2124	1269	82.68	0.0532	99.261			40.021	0	0.034	16.308	0.184	--	43.706	0.166	0	0.007	0	100.426
Los Hornitos **	18-CG-016	18-CG-016-4_002_SMI1	pSMI	50.17	0.777	19.141	9.061	0.125	4.995	10.82	3.698	0.994	0.214	1916	1067	80.85	0.0478	100.465			39.865	0	0.018	18.036	0.253	--	42.734	0.148	0.013	0.001	0.131	101.198
Antuco	17-CG-042	17-CG-042-1_001_SMI_1	pSMI	53.292	1.396	19.068	7.569	0.155	3.366	9.634	4.239	0.928	0.349	663	584	77.32	0.0433	100.07			38.417	0.082	0.036	20.975	0.311	0.113	40.129	0.205	0.01	--	--	100.278
Antuco	17-CG-042	17-CG-042-1_001_SMI_2	--	55.156	1.751	17.663	7.735	0.161	3.027	8.786	3.778	1.611	0.329	223	681	75	0.0402	99.994			38.026	0.064	0.026	22.671	0.361	0.073	38.167	0.196	0.008	--	--	99.592
Antuco	17-CG-042	17-CG-042-1_003_SMI_1	pSMI	54.108	1.208	19.456	6.909	0.115	3.474	9.551	4.25	0.715	0.209	942	562	79.4	0.0476	99.866			38.573	0.066	0.024	19.195	0.267	0.105	41.531	0.168	0	--	--	99.929
Antuco	17-CG-042	17-CG-042-1_003_SMI_2	pSMI	53.248	1.134	19.835	7.211	0.106	3.632	9.356	4.465	0.772	0.235	888	573	79.43	0.0445	100.112			38.609	0.055	0.029	19.19	0.283	0.124	41.587	0.167	0	--	--	100.044
Antuco	17-CG-046	17-CG-046_004_SMI1	pSMI	53.789	1.245	19.77	6.555	0.14	3.619	9.318	4.159	1.183	0.218	617	1053	80.89	0.0603	101.993			39.371	0	0.004	17.851	0.293	--	42.418	0.177	0	0.009	0.022	100.145
Antuco	17-CG-046	17-CG-046_005_SMI1	--	57.94	0.706	21	5.066	0.125	2.563	5.281	5.829	1.308	0.179	1282	1520	79.5	0.0558	101.875			39.125	0	0.018	18.918	0.371	--	41.179	0.266	0.026	0.014	0	99.917
Antuco	17-CG-046	17-CG-046_005_SMI2	pSMI	48.583	1.385	17.665	11.21	0.185	5.613	11.41	3.068	0.757	0.112	867	1348	79.36	0.0828	101.067			39.07	0	0	19.13	0.306	--	41.277	0.207	0.03	0	0	100.02
Antuco	17-CG-046	17-CG-046_006_SMI1	--	57.492	0.488	21.509	4.673	0.054	2.737	6.411	5.169	1.255	0.207	1683	1569	81.8	0.0317	100.607			38.986	0	0.016	16.885	0.231	--	42.586	0.174	0	0	0	98.878
Antuco	17-CG-046	17-CG-046_006_SMI2	pSMI	54.27	0.767	19.987	6.708	0.096	3.774	9.469	3.732	0.986	0.206	1489	1444	81.22	0.0242	100.567			39.274	0	0.049	17.429	0.298	--	42.297	0.189	0.011	0.007	0	99.554
Antuco	17-CG-046	17-CG-046_007_SMI3	pSMI	53.758	1.229	19.18	6.573	0.091	3.526	10.24	4.039	1.082	0.268	662	784	80.44	0.055	100.634			39.085	0	0.005	17.967	0.25	--	41.468	0.185	0	0.002	0	98.962
Antuco	17-CG-046	17-CG-046_008_SMI1	--	59.273	1.693	18.485	5.015	0.106	1.984	6.82	4.54	1.674	0.405	897	1248	75.17	0.0175	100.933			38.294	0	0.01	22.781	0.436	--	38.71	0.171	0.012	0	0.066	100.48
Antuco	17-CG-046	17-CG-046_009_SMI1	--	53.176	1.209	18.317	7.488	0.11	3.687	10.66	3.865	1.239	0.243	826	796	79.06	0.0407	102.539			39.078	0	0	19.402	0.303	--	41.108	0.161	0	0	0.044	100.096
Llaima	17-CG-033	17-CG-033-1_001_SMI_1	--	57.633	1.772	17.761	5.553	0.082	1.889	9.206	4.277	1.352	0.469	191	956	72.29	0.0248	101.689			37.858	0.069	0.026	24.534	0.408	0.085	35.915	0.2	0.001	--	--	99.096
Llaima	17-CG-033	17-CG-033-1_002_SMI_1	--	56.037	1.899	16.453	8.058	0.148	3.059	9.275	3.528	1.165	0.373	214	659	74.43	0.0444	100.035			38.652	0.077	0.023	23.087	0.392	0.085	37.717	0.233	0.011	--	--	100.277
Llaima	17-CG-033	17-CG-033-1_002_SMI_2	--	56.63	2.015	17.361	5.935	0.101	3.259	9.256	3.761	1.248	0.43	292	560	74.66	0	100.115			38.638	0.053	0.012	22.819	0.405	0.072	37.738	0.234	0.003	--	--	99.974
Llaima	17-CG-033	17-CG-033-1_003_SMI_1	--	55.207	1.91	17.999	6.643	0.088	2.513	10.21	3.838	1.192	0.388	262	828	74.36	0.0366	100.41			38.501	0.068	0.012	22.962	0.408	0.052	37.366	0.234	0	--	--	99.603
Llaima	17-CG-033	17-CG-033-1_004_SMI_1	--	55.812	1.623	15.834	8.734	0.178	3.101	9.713	3.515	1.067	0.418	84	507	73.13	0.0432	100.628			38.256	0.063	0.023	24.012	0.416	0.053	36.673	0.246	0	--	--	99.742
Llaima	17-CG-034	17-CG-034-1_001_SMI_1	pSMI	53.759	1.484	15.036	10.68	0.226	3.979	10.18	3.545	0.803	0.292	393	609	74.06	0.048	100.421			38.408	0.051	0.018	23.189	0.403	0.067	37.149	0.26	0.041	--	--	99.586
Llaima	17-CG-034	17-CG-034-1_002_SMI_1	pSMI	54.444	1.553	16.533	9.034	0.169	3.326	9.68	4.028	0.955	0.274	241	649	73.84	0.0449	100.211			38.508	0.058	0.01	23.433	0.387	0.082	37.11	0.239	0.011	--	--	99.838
Llaima	17-CG-034	17-CG-034-1_003_SMI_1	--	54.793	1.763	16.973	8.064	0.139	3.116	9.829	3.877	1.11	0.333	222	802	74.76	0.0453	100.275			38.823	0.081	0.023	23.064	0.394	0.064	38.336	0.235	0	--	--	101.02
Llaima	17-CG-034	17-CG-034-1_003_SMI_2	--	55.114	1.93	17.004	7.273	0.149	2.837	10.35	3.842	1.108	0.38	192	796	74.94	0.0414	101.042			38.605	0.068	0.024	22.541	0.38	0.074	37.831	0.233	0	--	--	99.756
Llaima	17-CG-034	17-CG-034-1_004_SMI_1	--	55.361	1.827	15.707	9.398	0.161	3.583	8.981	3.574	1.064	0.34	205	702	74.51	0.0518	100.336			38.665	0.095	0.031	22.967	0.394	0.07	37.677	0.24	0.009	--	--	100.148
Llaima	17-CG-034	17-CG-034-1_005_SMI_1	--	54.937	1.823	16.832	7.979	0.163	3.052	9.988	3.706	1.122	0.393	275	800	74.58	0.0479	100.473			38.634	0.082	0.017	23.136	0.378	0.077	38.083	0.235	0.027	--	--	100.669
Llaima	17-CG-034	17-CG-034-1_005_SMI_2	--	54.968	1.751	16.352	8.802	0.145	3.316	9.092	4.086	1.144	0.34	207	813	74.23	0.0432	101.347			38.732	0.059	0.018	23.25	0.412	0.099	37.589	0.25	0.001	--	--	100.41
Villarrica	17-CG-150	17-CG-150-1_005_SMI_1	--	55.693	1.17	21.31	2.748	0.034	2.08	11.75	4.091	0.856	0.261	164	450	84.62	0	100.405			39.42	0.051	0.021	14.55	0.208	0.221	44.927	0.18	0.023	--	--	99.601
Villarrica	17-CG-150	17-CG-150-1_007_SMI_1	--	59.873	1.619	18.27	2.607	0.027	1.101	10.88	4.13	1.149	0.332	40	367	76.44	0.0079	101.567			37.916	0.077	0.019	21.445	0.345	0.111	39.05	0.249	0.015	--	--	99.227
Villarrica	17-CG-152	17-CG-152-1_003_SMI_1	--	55.372	1.824	16.004	7.875	0.161	3.079	10.63	3.655	1.007	0.385	135	280	74.98	0.0362	100.244			37.859	0.075	0.026	22.985	0.349	0.094	38.658	0.245	0.003	--	--	100.294
Villarrica	17-CG-152	17-CG-152-1_004_SMI_1	--	57.371	1.2	16.155	6.956	0.124	2.688	10.49	3.625	0.99	0.395	66	234	74.76	0.0262	99.949			37.915	0.057	0.022	23.121	0.342	0.084	38.436	0.235	0.037	--	--	100.249
Villarrica	17-CG-150	17-CG-150_003 SMI1	--	61.452	1.125	20.598	3.021	0.053	1.363	6.117	5.055	0.959	0.251	114	1056	77.52	0.0223	100.773			38.811	0	0.021	20.775	0.328	--	40.2	0.232	0	0.012	0	100.379
Villarrica	17-CG-150	17-CG-150_003 SMI2	--	59.505	1.942	19.363	2.7	0.088	1.226	8.926	3.562	2.254	0.432	113	332	77.63	0.0241	100.004			38.697	0	0.051	20.556	0.331	--	40.036	0.267	0	0.005	0	99.943
Villarrica	17-CG-150	17-CG-150_003 SMI5	--	59.117	1.684	19.25	2.96	0.044	1.264	9.438	4.643	1.244	0.351	114	381	76.59	0.0224	99.7926			38.42	0	0.053	21.512	0.344	--	39.503	0.247	0.018	0.006	0.004	100.107
Villarrica	17-CG-150	17-CG-150_003 SMI6	--	53.656	2.408	17.691	7.159	0.133	3.031	11.34	3.364	0.946	0.259	138	488	76.45	0.043	102.221			38.592	0	0	21.628	0.357	--	39.4	0.234	0.022	0.003	0	100.236
Villarrica	17-CG-150	17-CG-150_004 SMI1	--	57.346	1.713	18.335	3.341	0.069	1.525	11.83	4.339	1.08	0.41	59	449	77.74	0.024	99.6381			39.158	0	0.053	20.438	0.331	--	40.065	0.225	0.014	0	0.033	100.317
Villarrica	17-CG-150	17-CG-150_010 SMI1	pSMI	54.738	0.861	24.263	2.607	0.076	1.899	9.828	4.9	0.653	0.169	303	901	84.84	0.0414	100.39			39.719	0	0.031	14.343	0.18	--	45.041	0.219	0	0.006	0	99.539
Villarrica	17-CG-152	17-CG-152_001 SMI1	pSMI	54.427	1.557	16.872	7.588	0.112	3.142	11.99	3.364	0.632	0.306	1076	633	76.09	0.0264	98.6313			38.843	0	0.007	21.806	0.431	--	38.947	0.266	0.014	0.01	0.029	100.353
Villarrica	17-CG-152	17-CG-152_003 SMI1	pSMI	55.509	1.32	16.137	8.438	0.155	3.503	10.83	3.51	0.455	0.133	599	338	76.12	0.0345	98.6762			38.67	0	0.043	21.787	0.371	--	38.969	0.287	0	0	0.07	100.197
Villarrica	17-CG-152	17-CG-152_004 SMI1	--	54.672	1.898	16.15	7.721	0.146	3.164	10.43	4.446	1.005	0.36	101	261	75.9	0.0348	99.6274			38.272	0	0.005	21.892	0.327	--	38.681	0.256	0	0.008	0.024	99.465
Villarrica	17-CG-152	17-CG-152_005 SMI1	--	53.919	1.766	16.05	8.883	0.163	3.629	10.73	3.572	0.919	0.365	108	279	75.82	0.0367	98.6095			38.939	0	0.036	22.056	0.349	--	38.805	0.297	0	0.004	0	100.486
Villarrica	17-CG-152	17-CG-152_006 SMI1	--	54.04	1.758	16.316	8.863	0.177	3.648	10.6	3.334	0.95	0.305	238	288	75.94	0.0416	98.5606			38.672	0	0	21.9	0.34	--	38.785	0.274	0.043	0	0	100.014
Villarrica	17-CG-152	17-CG-152_008 SMI1	--	53.995	1.734	15.848	9.143	0.134	3.63	11.09	3.177	0.882	0.362	58	202	75.28	0.0394	98.494			38.498	0	0.008	22.467	0.342	--	38.393	0.239	0	0	0.163	100.11
Villarrica	17-CG-152	17-CG-152_009 SMI1	--	53.22	1.811	16.621	8.614	0.146	3.581	11.34	3.399	0.827	0.434	623	471	76.13	0.0397	99.0907			38.862	0	0.01	21.873	0.323	--	39.139	0.261	0	0	0	100.468
Villarrica	17-CG-152	17-CG-152_010 SMI1	--	52.068	1.499	16.693	9.996	0.152	4.104	10.89	3.487	0.873	0.233	691	376	75.9	0.0364	98.3339			38.371	0	0.064	21.895	0.341	--	38.701	0.242	0.014	0	0	99.628
Villarrica	17-CG-152	17-CG-152_010 SMI2	pSMI	53.448	1.559	17.189	8.194	0.154	3.349	11.21	3.923	0.718	0.243	618	432	75.81	0.041	98.6997			38.764	0	0.003	21.955	0.361	--	38.623	0.267	0	0.007	0.009	99.989
Villarrica	17-CG-152	17-CG-152_011 SMI1	pSMI	48.457	0.897	20.333	8.651	0.129	4.578	13.27	3.079	0.43	0.163	991	664	80.22	0.052	98.7838			39.288	0	0.106	18.215	0.261	--	41.461	0.216	0.004	0.006	0.033	99.59
Villarrica	17-CG-152	17-CG-152_011 SMI2	pSMI	48.841	0.993	21.072	7.866	0.151	4.421	12.77	3.263	0.45	0.159	1083	664	81.16	0.0511	99.3884			39.362	0	0.024	17.684	0.215	--	42.754	0.194	0	0	0	100.233
Villarrica	17-CG-152	17-CG-152_011 SMI3	pSMI	49.187	0.964	20.532	7.713	0.141	4.668	12.75	3.435	0.437	0.168	1033	645	82.26	0.0518	98.9947			39.923	0	0.051	16.636	0.253	--	43.306	0.213	0	0	0	100.382
Villarrica	17-CG-152	17-CG-152_011 SMI4	pSMI	50.737	1.039	20.405	7.233	0.09	4.221	12	3.509	0.568	0.185	898	508	81.73	0.042	98.8025			39.52	0	0.023	16.944	0.226	--	42.534	0.188	0	0	0.033	99.468
Villarrica	17-CG-152	17-CG-152_011 SMI5	pSMI	48.57	1.142	19.387	9.47	0.116	3.972	13.72	3.008	0.357	0.252	1083	730	76.28	0.0516	98.3579			38.949	0	0.012	21.731	0.239	--	39.209	0.293	0.061	0.014	0	100.508
Villarrica	17-CG-152	17-CG-152_011 SMI6	--	52.048	1.305	19.214	7.383	0.086	4.151	11.03	3.682	0.815	0.277	611	307	81.17	0.04	99.3086			39.465	0	0.018	17.515	0.243	--	42.377	0.191	0.01	0.013	0.044	99.876
Villarrica	17-CG-152	17-CG-152_011 SMI7	pSMI	50.66	1.115	19.727	7.884	0.089	4.193	12.29	3.109	0.692	0.232	763	472	80.32	0.0375	99.003			39.43	0	0.033	18.35	0.232	--	42.018	0.258	0.003	0.007	0.018	100.349
** This SMI and host composition is an average of three measurements, performed on one large SMI and its host

## Sheet: 3. Whole Rocks - LA-ICP-MS
		Whole Rock Compositions *
Volcano	Sample	SiO2	TiO2	Al2O3	FeOT	MnO	MgO	CaO	Na2O	K2O	P	Li	Be	B	Sc	V	Cr	Co	Ni	Cu	Zn	Ga	Ge	Rb	Sr	Y	Zr	Nb	Mo	Ag	Sn	Ba	Cs	La	Ce	Nd	Sm	Eu	Gd	Tb	Dy	Ho	Er	Tm	Yb	Lu	Hf	Ta	W
		wt %	wt %	wt %	wt %	wt %	wt %	wt %	wt %	wt %	ppm	ppm	ppm	ppm	ppm	ppm	ppm	ppm	ppm	ppm	ppm	ppm	ppm	ppm	ppm	ppm	ppm	ppm	ppm	ppb	ppm	ppm	ppm	ppm	ppm	ppm	ppm	ppm	ppm	ppm	ppm	ppm	ppm	ppm	ppm	ppm	ppm	ppm	ppm
San Jose	18-CG-051	61.04	0.75	15.61	6.31	0.1	4.11	5.91	4.13	1.99	1143	14.38	2.42	25.27	13.61	120	49.74	22.7	38.41	34.1	112	22.12	1.54	68.1	510	14.9	152	7.1	1.51	81.909	1.77	471	2.68	23	52.5	26.5	5.3	1.42	4.52	0.61	3.62	0.65	1.89	0.24	1.73	0.24	4.95	0.59	5.69
Maipo	17-CG-012e	55.96	0.87	19.42	6.44	0.14	3.65	7.61	3.76	2.11	1009	17.65	1.88	12.45	18.49	148	46.42	24.3	26.92	45.07	87.73	20.31	1.24	71	523	20.8	192	8.34	2.51	91.3565	1.88	549	3.18	27.3	54.7	25.8	5.09	1.25	4.51	0.59	3.54	0.68	2.03	0.26	1.84	0.27	4.6	0.54	2.6
Maipo	17-CG-013c	61.49	0.75	14.7	6.65	0.11	4.14	6.49	3.73	1.9	1127	14.05	2.01	25.26	15.44	160	93.85	23.96	39.21	46.15	131	22.2	1.52	64.7	485	11.2	116	5.86	1.82	82.2449	1.36	526	2.68	21.8	50.4	23.9	4.71	1.31	3.86	0.53	3.23	0.62	1.82	0.24	1.75	0.24	3.85	0.45	4.24
Maipo	17-CG-014a	56.65	0.83	17.48	6.95	0.13	4.86	7.63	3.55	1.88	797	16.05	1.67	13.02	21.35	162	85.37	28.05	38.95	57.05	82.97	19.84	1.35	60.6	495	13.3	152	6.72	2.01	28.5064	1.88	433	2.32	22.2	46.2	22	4.41	1.12	3.89	0.51	3.15	0.6	1.76	0.23	1.59	0.23	3.68	0.41	3.21
Planchon	17-CG-065	55.95	0.88	17.32	7.91	0.14	4.84	8.66	3.59	0.67	1105	10.75	1.13	18.79	22.35	199	64.48	27.65	40.33	67.46	117	21.07	1.49	16.8	536	6.42	62	2.22	0.53	73.7399	0.95	201	1.08	8.69	22.3	14.2	3.46	1.19	3.37	0.48	3.18	0.63	1.88	0.25	1.79	0.26	2.09	0.15	3.36
Planchon	17-CG-067	53.54	0.89	16.83	8.95	0.16	6.65	8.69	3.34	0.9	886	9.42	0.99	15.89	28.07	228	187	37.59	92.34	91.17	98.52	18.51	1.39	19	494	7.55	100	3.21	0.7	55.5174	1.05	268	1.05	11.7	27	16.2	3.74	1.1	3.69	0.51	3.27	0.65	1.93	0.26	1.76	0.26	2.65	0.17	3.75
Planchon	17-CG-069	51.06	0.92	19.17	8.8	0.17	6.4	9.03	3.48	0.93	702	9.85	0.86	11.36	29.31	234	139	36.1	85.65	91.8	75.2	18.53	1.32	18.3	483	7.28	102	3.19	0.74	51.3542	0.79	237	0.89	10.8	24.3	14.2	3.29	0.95	3.32	0.46	2.89	0.58	1.72	0.22	1.53	0.23	2.31	0.15	4.82
Los Hornitos	18-CG-016	55.63	0.66	15.21	8.22	0.15	7.16	8.83	3.18	0.91	762	9.22	1.1	15.93	28.02	211	130	35.49	53.16	95.85	111	19.59	1.59	21.2	642	11.5	59.9	1.67	0.73	100.534	0.87	258	1.54	10	23.2	14.2	3.19	1.06	2.89	0.4	2.58	0.51	1.57	0.2	1.5	0.21	2.02	0.11	2.39
Antuco	17-CG-041	53.2	0.96	18.67	8.28	0.15	5.19	9.21	3.6	0.7	879	11.73	0.95	11.85	27.74	219	67.8	30.87	45.67	73.77	93.77	19.62	1.36	17.3	551	17.1	77.3	2.48	0.55	45.3969	1.1	197	1.04	9.22	21.6	14	3.42	1.11	3.53	0.49	3.22	0.63	1.93	0.25	1.75	0.25	2.1	0.15	2.69
Antuco	17-CG-042	50.9	1.02	20.31	8.48	0.15	5.19	9.6	3.61	0.69	752	11.74	0.85	10.41	29.21	233	78.46	30.5	43.61	61.18	74.73	19.38	1.34	16.2	543	17.7	80.3	2.49	0.58	33.6083	0.8	181	0.94	8.86	20.5	13	3.16	1.02	3.32	0.46	2.93	0.58	1.76	0.23	1.58	0.23	1.9	0.13	3.46
Antuco	17-CG-043	56.59	0.79	15.54	8.3	0.15	5.95	8.33	3.41	0.9	1069	8.79	1.19	19.89	24.52	200	117	32.91	75.91	83.39	124	20.73	1.54	19.5	496	15.2	86.7	2.9	0.66	74.6266	0.96	286	1.1	11.8	28.7	17.6	4.01	1.25	3.79	0.54	3.48	0.68	2.06	0.27	1.93	0.28	2.81	0.19	3.33
Antuco	17-CG-046	53.8	0.95	17.12	8.53	0.15	6.26	8.95	3.37	0.82	785	12.07	1.05	13.34	27.4	219	154	34.55	75.34	71.64	98.33	18.69	1.33	21.2	526	16.8	86.5	2.79	0.68	44.6038	0.91	234	1.06	11	25.4	15.2	3.59	1.15	3.58	0.51	3.21	0.64	1.9	0.25	1.74	0.25	2.39	0.17	4.71
Llaima	17-CG-030a	52.51	0.94	17.73	9.13	0.17	5.87	9.98	3.09	0.54	689	8.74	0.78	11.14	31.49	256	101	34.97	59.85	93.41	93.15	18.62	1.47	10.7	478	17.7	64.5	1.81	0.52	53.5325	0.72	176	0.89	7.46	18.1	11.7	3.02	1.05	3.3	0.49	3.25	0.66	2.01	0.26	1.91	0.27	1.81	0.1	4.65
Llaima	17-CG-033	54.4	1.09	16.34	9.79	0.18	5.16	9.06	3.21	0.73	947	9.59	0.99	17.94	32.41	270	59.66	33.72	43.66	120	120	19.42	1.5	16	446	22.9	73	2.34	0.69	62.0107	0.97	217	1.34	9.73	23.7	15.6	4.06	1.25	4.44	0.66	4.35	0.9	2.77	0.37	2.59	0.38	2.48	0.13	2.13
Llaima	17-CG-034	52.3	1.15	17.94	9.9	0.18	5.31	9.18	3.25	0.74	788	9.95	0.93	13.75	34	284	58.84	34.43	45.77	120	93.54	18.64	1.44	15.7	425	22.6	72.6	2.35	0.68	43.8179	0.88	200	1.28	8.94	21.2	13.9	3.6	1.09	3.97	0.6	3.87	0.8	2.47	0.33	2.25	0.33	2.23	0.11	2.2
Villarrica	17-CG-150	50.05	0.99	18.15	9.09	0.17	7.83	10.1	2.97	0.56	528	10.15	0.67	12.04	37.32	285	392	39.79	120.9	107	71.39	16.9	1.37	12.7	379	20	75.3	1.56	0.7	44.4284	0.69	149	1.23	6.13	14.6	9.83	2.64	0.82	3.09	0.46	3.05	0.63	1.94	0.25	1.79	0.26	1.82	0.07	2.35
Villarrica	17-CG-152	53.31	1.15	15.94	9.8	0.17	6.33	9.44	3.17	0.64	954	11.9	0.97	25.12	34.37	308	149	36.41	79.73	141	109	18.61	1.46	15.5	453	22.8	87.1	1.94	0.9	69.6588	0.92	199	1.72	8.27	20.5	14.5	3.83	1.2	4.22	0.63	4.16	0.85	2.59	0.34	2.45	0.35	2.5	0.1	5.44
Villarrica	ZZVL	Sample too small for whole rock analysis; Olivine-plag-cpx non-vesicular basalt/basaltic andesite
Reference Materials
BHVO-2	Measured	49.65	2.72	14.15	11.5	0.19	7.41	11.5	2.26	0.51	911	4.75	1.1	1.972	34.24	343	308	45.61	120.6	131	97.75	21.15	1.61	9.02	381	24.9	165	16.8	4.24	36.9	1.45	118	0.1	14.4	34.8	22.6	5.59	1.89	5.92	0.81	4.85	0.88	2.4	0.29	1.81	0.25	3.92	0.94	0.21
BHVO-2	Reference	49.6	2.73	13.44	11.1	0.16	7.25	11.4	2.21	0.51	1171	4.5	1.07	2.95	31.83	318	287	44.89	119.8	129	103	21.37	1.62	9.26	394	25.9	171	18.1	4.07	89	1.77	130	0.09	15.2	37.5	24.2	6.02	2.04	6.2	0	0	0.98	2.51	0	1.99	0.27	4.47	1.15	0
	Ref +/-	0.14	0.018	0.06	0.08	0.0019	0.042	0.06	0.048	0.0037	22	0.085	0.046	0.26	0.34	2.3	3.1	0.32	1.2	1.4	1	0.2	0.039	0.096	1.7	0.28	1.3	0.2	0.16	37	0.059	1	0.0022	0.08	0.19	0.25	0.057	0.012	0.038	0.006	0.028	0.0053	0.014	0.0031	0.027	0.0024	0.025	0.019	0.035
TDB-1	Measured	48.41	2.46	15	14.3	0.22	6.08	10.2	2.31	0.88	718	18.21	1.08	7.24	42.79	518	281	49.07	105.1	351	135	21.45	1.73	20.1	216	35.5	179	11.8	1.1	151.55	1.84	204	0.44	15.2	35.1	21.7	5.65	1.79	6.34	0.92	5.87	1.16	3.38	0.43	2.94	0.42	4.02	0.59	0.21
TDB-1	Reference	50.2	2.3	13.6	13.3	0.2	5.9	9.6	2.2	0.89	800	15	1.5	20	36	471	251	47	92	323	155	21	1	23	230	36	156	11	1.6	0.5	2	241	--	17	41	23	6	2.1	7	1.2	8	1.3	4	0.6	3.4	0.52	5	0.8	0.6
	Ref +/-	--	--	--	--	--	--	--	--	--	200	4	--	--	3	21	13	4	6	15	11	2	--	2	24	4	20	--	0.7	--	1	13	--	2	4	1	0.2	0.1	--	0.1	1	0.4	--	0.1	0.4	0.06	0.5	0.2	--
	BHVO Ref:	Jochum et al., 2016'; Reference values following ISO guidelines for frequently requested rock reference materials; Geostandards and Geoanalytical Research Vol. 40 (3), p. 333-350
	TDB-1 Ref:	Certificate of Analysis - Canadian Certified Reference Materials Project, 1994; Retrieved Aug 28, 2019 from https://www.nrcan.gc.ca/our-natural-resources/minerals-and-mining/mining-resources/certified-reference-materials/price-certificates-list/tdb-1-certificate-analysis/8039
* Whole rock samples were examined for the potential presence of xenoliths or other compositional heterogeneities, and selected homogeneous samples were coarsely crushed by hand in a steel piston-percussion mill. Aliquots of this coarse powder were then ground in an agate mortar and pestle under acetone, and then once again subsampled and ground to generate a fine powder. A 300 mg aliquot of this…
** Differences between the reported and measured Pt concentrations in reference materials TDB-1 and BHVO-2 are likely due to minor Pt nuggeting during glass creation.
[truncated: 58 more columns]

## Sheet: 4. Modal Mineralogy
	Phenocryst assemblages and modal proportions
	Volcano	Sample	Phenocryst	% Modal abundance
	San Jose	18-CG-051	Plagioclase	20-30
			Olivine	2
			Clinopyroxene	<1
	Maipo	17-CG-012e	Plagioclase	7-10
			Clinopyroxene	5-7
			Olivine	<1
		17-CG-013c	Plagioclase	20
			Clinopyroxene	7-10
			Orthopyroxene	<2
		17-CG-014a	Plagioclase	20-30
			Clinopyroxene	7-10
			Orthopyroxene	1-2
			Olivine	1-2
	Planchon	17-CG-065	Plagioclase	30-40
			Olivine	5-7
			Clinopyroxene	<1
		17-CG-067	Plagioclase	25
			Olivine	1
		17-CG-069	Plagioclase	10-15
			Olivine	3
			Clinopyroxene	<1
	Los Hornitos	18-CG-016	Plagioclase	1-3
			Olivine	3-5
			Clinopyroxene	2-3
		18-CG-018	(Olivine-bearing coarse lithic tuff)
	Antuco	17-CG-041	Plagioclase	35
			Olivine	3
		17-CG-042	Plagioclase	40
			Olivine	2-3
			Clinopyroxene	<1%
		17-CG-043	Plagioclase	40-50
			Olivine	1-3
		17-CG-046	Plagioclase	50
			Olivine	1-2
	Llaima	17-CG-030a	Plagioclase	40-50
			Olivine	2-3
		17-CG-033	Plagioclase	20
			Olivine	2-3
		17-CG-034	Plagioclase	20
			Olivine	2-3
	Villarrica	17-CG-150	Plagioclase	25-30
			Olivine	10
			Clinopyroxene	10
		17-CG-152	Plagioclase	15-20
			Olivine	5
			Clinopyroxene	1
		ZZVL	Plagioclase	3-5
			Olivine	3-5
			Clinopyroxene	1
